# Supplementary material for: The Genomic Distribution and Function of Histone Variant HTZ-1 during C. elegans Embryogenesis
Source: PLoS Genet. 2008 Sep 12;4(9):e1000187. doi: 10.1371/journal.pgen.1000187 (PMC2522285; doi:10.1371/journal.pgen.1000187)
Supplement: Table S3 — HTZ-1 peak calls. (0.76 MB XLS) [file pgen.1000187.s011.xls]

## Sheet: Supplemental_Table3
Peak No.	Chr	Start	Stop	ChIPOTLe peak mean z-score	ChIPOTLe p-value	Nearby genes
1	chrIV	82983	83241	1.62	2.843e-18	T05C7.1, B0545.3
2	chrIV	84101	84445	1.754	2.222e-18	T05C7.1, B0545.3
3	chrIV	125639	127187	2.142	5.082e-18	F29C4.7, F29C4.2
4	chrIV	127316	127402	1.397	3.439e-16	F29C4.2
5	chrIV	127574	127660	1.382	6.976e-16	F29C4.2, F29C4.1
6	chrIV	127875	128477	1.777	7.576e-18	F29C4.2, F29C4.1
7	chrIV	128907	129079	1.702	9.566e-19	F29C4.2, F29C4.1
8	chrIV	191773	192891	2.269	3.158e-19	Y38C1AA.10, Y38C1AA.12, Y38C1AA.3
9	chrIV	194009	194181	1.469	8.73e-17	Y38C1AA.12, Y38C1AA.2
10	chrIV	206565	206909	1.787	2.948e-18	Y38C1AA.2, Y38C1AA.1
11	chrIV	228108	228194	1.512	1.138e-18	R02D3.3
12	chrIV	228323	228667	1.631	3.067e-19	R02D3.3
13	chrIV	232451	232881	1.521	2.95e-17	R02D3.4
14	chrIV	239503	241395	2.624	5.678e-18	R02D3.5
15	chrIV	254811	257649	2.786	1.918e-20	R02D3.7
16	chrIV	261089	261691	2.13	4.972e-21	T21D12.3
17	chrIV	264185	264529	1.521	6.154e-17	T21D12.4, T21D12.12
18	chrIV	365751	367557	2.076	1.576e-18	Y66H1B.2, Y66H1B.5
19	chrIV	368417	369019	1.489	7.766e-17	Y66H1B.5
20	chrIV	371513	372287	1.883	5.684e-18	Y66H1B.3
21	chrIV	372717	373319	1.647	5.253e-17	Y66H1B.3
22	chrIV	374523	374781	1.556	5.579e-18	Y66H1B.3
23	chrIV	375211	376071	1.778	1.151e-18	Y66H1B.3
24	chrIV	377619	381403	1.976	1.523e-17	Y66H1B.3, Y66H1B.4
25	chrIV	382349	383639	1.936	3.705e-18	Y66H1B.4
26	chrIV	384241	385273	2.007	1.58e-17	T07A9.1
27	chrIV	385445	386047	1.721	2.8e-18	T07A9.1, T07A9.11
28	chrIV	389659	391379	2.951	6.087e-23	T07A9.10
29	chrIV	392497	394217	2.764	9.782e-18	T07A9.10, T07A9.9
30	chrIV	410557	410901	1.727	1.688e-19	T07A9.3, T07A9.12
31	chrIV	416534	416620	1.564	7.765e-17	T07A9.5
32	chrIV	418899	420103	2.096	1.123e-19	T07A9.5
33	chrIV	424833	426381	2.088	1.614e-19	T07A9.6, Y66H1A.4
34	chrIV	443151	444613	2.299	7.319e-18	Y66H1A.3
35	chrIV	451278	451364	1.627	2.652e-21	Y66H1A.1, M04G7.1
36	chrIV	517025	519777	2.197	1.006e-19	W03G1.6
37	chrIV	572151	573355	2.401	9.044e-19	F56A11.1
38	chrIV	628180	628266	1.573	4.75e-20	C05G6.2
39	chrIV	654453	655657	1.915	1.135e-20	K11H12.2, K11H12.8
40	chrIV	657764	657850	1.425	8.862e-17	K11H12.8
41	chrIV	768231	768747	1.53	1.214e-16	F56B3.2
42	chrIV	769435	770123	1.961	4.685e-18	F56B3.2, F56B3.3
43	chrIV	772445	774165	2.593	4.101e-18	F56B3.8
44	chrIV	793257	797729	2.512	1.813e-18	F56B3.5
45	chrIV	805641	806587	1.923	1.254e-17	Y55F3BL.1
46	chrIV	813682	813768	1.556	1.105e-16	Y55F3BL.2, Y55F3BL.3
47	chrIV	815058	815144	1.523	4.647e-16	Y55F3BL.2, Y55F3BL.3
48	chrIV	827743	831957	2.352	6.541e-19	Y55F3BL.3, Y55F3BR.5
49	chrIV	833591	833677	1.666	7.815e-19	Y55F3BR.5, Y55F3BR.6
50	chrIV	839955	842363	2.206	9.936e-19	Y55F3BR.7
51	chrIV	852081	852167	1.428	3.029e-16	Y55F3BR.8
52	chrIV	853801	855005	2.561	2.242e-20	Y55F3BR.8
53	chrIV	874441	875731	2.394	1.504e-18	Y55F3BR.1
54	chrIV	884503	884847	1.581	3.608e-17	Y55F3BR.1, C44C8.6
55	chrIV	991831	993121	2.561	6.357e-18	Y55F3AM.6
56	chrIV	1008687	1010837	2.415	4.369e-19	Y55F3AM.9
57	chrIV	1011353	1013675	2.955	3.78e-19	Y55F3AM.3
58	chrIV	1051429	1051687	1.653	7.849e-18	Y55F3AM.2, Y55F3AM.12
59	chrIV	1052590	1052676	1.567	6.8e-17	Y55F3AM.2, Y55F3AM.12
60	chrIV	1052762	1052848	1.539	2.325e-16	Y55F3AM.2, Y55F3AM.12
61	chrIV	1054009	1057621	3.061	5.453e-18	Y55F3AM.1
62	chrIV	1093655	1095203	2.41	2.619e-22	Y55F3AR.2
63	chrIV	1171399	1171743	1.607	1.537e-18	C50A2.2
64	chrIV	1173033	1173893	1.778	3.207e-19	C50A2.2
65	chrIV	1174581	1175355	1.734	2.008e-18	C50A2.2
66	chrIV	1176473	1178881	2.704	4.167e-18	Y104H12D.2
67	chrIV	1239339	1240371	2.262	9.697e-18	F38A1.8
68	chrIV	1274341	1275373	2.135	8.755e-18	C09E9.2, C09E9.1
69	chrIV	1275545	1279157	2.395	9.054e-19	C09E9.1, Y104H12BL.1
70	chrIV	1286639	1287241	1.792	3.552e-20	C09E9.1, Y104H12BL.1
71	chrIV	1287499	1287671	1.481	2.001e-16	C09E9.1, Y104H12BL.1
72	chrIV	1287800	1287886	1.38	7.543e-16	C09E9.1, Y104H12BL.1
73	chrIV	1309171	1311235	2.569	1.059e-17	F53H1.4
74	chrIV	1328263	1329553	2.66	3.067e-17	F53H1.3
75	chrIV	1346581	1347785	2.592	1.82e-18	F58F6.4
76	chrIV	1419337	1421401	1.964	7.9e-18	Y77E11A.4
77	chrIV	1445481	1446513	1.94	1.784e-17	Y77E11A.11
78	chrIV	1446685	1447029	1.451	1.632e-16	Y77E11A.3
79	chrIV	1495017	1497253	2.218	8.335e-19	Y77E11A.13
80	chrIV	1576631	1577319	2.038	2.343e-22	Y41D4B.19
81	chrIV	1594863	1596841	2.87	2.373e-18	Y41D4B.19
82	chrIV	1599722	1599808	1.473	8.598e-18	Y41D4B.13
83	chrIV	1600324	1600410	1.541	2.632e-19	Y41D4B.13
84	chrIV	1601055	1601657	1.646	3.574e-17	Y41D4B.13, Y41D4B.12
85	chrIV	1601872	1601958	1.51	8.117e-16	Y41D4B.13, Y41D4B.12
86	chrIV	1602861	1603291	1.53	1.24e-17	Y41D4B.13, Y41D4B.12
87	chrIV	1613525	1614213	2.162	7.284e-17	Y41D4B.9
88	chrIV	1658331	1659879	2.036	1.185e-18	Y41D4B.21, Y41D4B.5
89	chrIV	1661083	1662201	1.886	3.215e-17	Y41D4B.4
90	chrIV	1707695	1707867	1.481	5.044e-17	K08D12.4, K08D12.1
91	chrIV	1708039	1708297	1.528	1.646e-18	K08D12.4, K08D12.1
92	chrIV	1709329	1710533	2.399	1.545e-18	K08D12.1
93	chrIV	1731818	1731904	1.552	1.317e-16	Y41D4A.5
94	chrIV	1736763	1737107	1.518	1.003e-16	Y41D4A.5
95	chrIV	1737451	1740203	2.01	2.26e-19	Y41D4A.5, Y41D4A.6
96	chrIV	1743815	1746395	2.69	7.992e-21	Y41D4A.6
97	chrIV	1750953	1751211	1.73	9.379e-18	Y41D4A.4
98	chrIV	1751340	1751426	1.438	4.831e-17	Y41D4A.4, Y41D4A.3
99	chrIV	1804531	1805305	1.846	1.214e-17	Y38C1BA.1, Y38C1BA.2
100	chrIV	1846241	1847617	2.268	1.386e-17	K07A9.3, K07A9.4
101	chrIV	1857636	1857722	1.487	4.227e-18	F55A8.2
102	chrIV	1857851	1858367	1.505	5.106e-17	F55A8.2
103	chrIV	1923125	1924673	2.818	5.992e-18	F52C12.4
104	chrIV	1952709	1954085	2.67	7.048e-19	F52C12.2
105	chrIV	1964147	1964663	1.749	5.406e-19	Y48A5A.2
106	chrIV	1969135	1970425	2.228	1.212e-18	Y48A5A.1, Y76B12C.4
107	chrIV	1972919	1974553	2.598	2.701e-17	Y76B12C.3
108	chrIV	1974682	1974768	1.394	3.872e-16	Y76B12C.3
109	chrIV	1975241	1975757	1.759	2.122e-18	Y76B12C.3
110	chrIV	1980229	1981777	2.329	1.915e-17	Y76B12C.8, Y76B12C.5
111	chrIV	1992785	1994591	2.143	1.405e-17	Y76B12C.2
112	chrIV	2032345	2033377	2.475	2.817e-22	Y76B12C.7
113	chrIV	2177169	2178459	2.122	1.189e-17	Y71G10AL.1
114	chrIV	2269748	2269834	1.689	2.497e-19	M70.5
115	chrIV	2274951	2276069	2.402	2.116e-18	M70.5
116	chrIV	2306427	2306513	1.445	4.024e-17	Y38F2AL.2
117	chrIV	2316317	2317349	1.945	1.393e-18	Y38F2AL.4, Y38F2AL.1
118	chrIV	2330679	2331195	1.771	3.069e-19	Y38F2AL.6, Y38F2AR.7
119	chrIV	2348309	2349771	2.361	2.902e-19	Y38F2AR.6
120	chrIV	2388643	2389847	1.654	3.051e-17	Y38F2AR.2
121	chrIV	2390449	2391309	1.826	9.527e-17	Y38F2AR.1
122	chrIV	2494595	2495971	2.15	1.893e-18	Y69A2AR.21
123	chrIV	2496573	2497605	1.781	4.186e-17	Y69A2AR.18
124	chrIV	2504485	2504915	1.639	4.274e-20	Y69A2AR.16
125	chrIV	2505044	2505130	1.393	4.027e-16	Y69A2AR.16
126	chrIV	2599171	2599601	1.745	8.171e-17	Y69A2AR.27, Y69A2AR.7
127	chrIV	2607943	2608717	1.553	1.436e-17	Y69A2AR.7, Y69A2AR.6
128	chrIV	2609835	2613705	2.448	3.307e-18	Y69A2AR.32
129	chrIV	2633055	2633485	1.62	2.977e-17	Y69A2AR.29, Y69A2AR.30
130	chrIV	2634345	2634603	1.663	1.814e-16	Y69A2AR.29, Y69A2AR.30
131	chrIV	2640021	2642343	2.48	2.809e-18	Y69A2AR.30
132	chrIV	2665821	2667369	2.563	1.421e-20	Y69A2AR.31, Y69A2AR.1
133	chrIV	2667541	2668057	1.875	5.553e-20	Y69A2AR.1
134	chrIV	2670207	2670809	1.83	3.863e-18	Y69A2AR.1
135	chrIV	2674593	2677259	1.864	1.089e-18	Y94H6A.3
136	chrIV	2703661	2705123	2.614	8.294e-18	Y94H6A.5, Y94H6A.6
137	chrIV	2725247	2726365	2.194	1.193e-20	Y94H6A.9
138	chrIV	2783039	2783899	1.878	1.304e-17	Y54G2A.12, Y54G2A.2
139	chrIV	2785189	2785275	1.458	1.997e-17	Y54G2A.12, Y54G2A.2
140	chrIV	2800411	2800841	1.645	1.271e-20	Y54G2A.10
141	chrIV	2805055	2805227	1.459	2.836e-17	Y54G2A.32, Y54G2A.13
142	chrIV	2846163	2846249	1.415	2.657e-16	Y54G2A.15, Y54G2A.6
143	chrIV	2846378	2846464	1.53	4.621e-19	Y54G2A.15, Y54G2A.6
144	chrIV	2889593	2893807	2.774	5.894e-18	Y54G2A.5
145	chrIV	2894022	2894108	1.568	6.506e-17	Y54G2A.18, Y54G2A.19
146	chrIV	2894280	2894366	1.549	1.502e-16	Y54G2A.19
147	chrIV	2896215	2896903	1.682	1.098e-17	Y54G2A.19, Y54G2A.20
148	chrIV	2908900	2908986	1.394	3.872e-16	Y54G2A.21
149	chrIV	2913501	2914533	1.855	6.549e-18	Y54G2A.21, Y54G2A.22
150	chrIV	2918059	2919005	1.987	1.713e-17	Y54G2A.21, Y54G2A.22
151	chrIV	2921499	2922531	1.881	1.107e-17	Y54G2A.22, Y54G2A.31
152	chrIV	2926272	2926358	1.389	4.903e-16	Y54G2A.31, Y54G2A.23
153	chrIV	2926487	2926917	1.554	1.011e-17	Y54G2A.31, Y54G2A.23
154	chrIV	2927949	2929325	2.283	4.224e-18	Y54G2A.23, Y54G2A.4
155	chrIV	3001565	3002253	2.025	6.576e-18	Y54G2A.28
156	chrIV	3004059	3004489	1.505	5.165e-17	Y54G2A.34, Y54G2A.3, Y54G2A.28
157	chrIV	3007155	3008273	1.771	1.949e-17	Y54G2A.34, Y54G2A.3, Y54G2A.28
158	chrIV	3029945	3030289	1.658	1.147e-16	Y54G2A.29, Y67D8C.5
159	chrIV	3049725	3051273	2.037	1.401e-18	Y67D8C.5, Y67D8C.4
160	chrIV	3054799	3056347	2.63	2.656e-19	Y67D8C.3
161	chrIV	3057680	3057766	1.39	4.714e-16	Y67D8C.3
162	chrIV	3058497	3058927	1.636	2.126e-17	Y67D8C.3
163	chrIV	3070967	3072085	2.507	2.077e-21	Y67D8C.8, Y67D8C.2
164	chrIV	3129533	3130135	1.591	4.305e-17	Y67D8C.10
165	chrIV	3136413	3136929	1.543	8.119e-17	Y67D8C.10, T23E1.2
166	chrIV	3141788	3141874	1.395	3.722e-16	T23E1.2
167	chrIV	3142777	3143035	1.696	7.344e-19	T23E1.2
168	chrIV	3160579	3160923	1.665	9.428e-17	T23E1.1, Y67D8B.1
169	chrIV	3212222	3212308	1.392	4.357e-16	M4.2, M4.1
170	chrIV	3213383	3214329	2.613	2.305e-17	M4.1
171	chrIV	3242107	3242537	1.546	1.543e-18	Y67D8A.1
172	chrIV	3293965	3295341	2.321	2.158e-17	W08E12.8, W08E12.7
173	chrIV	3312025	3312455	1.665	1.279e-16	W08E12.1
174	chrIV	3312799	3313659	1.766	6.237e-17	W08E12.1, Y55H10B.2
175	chrIV	3314304	3314390	1.531	3.29e-16	Y55H10B.2, Y55H10B.1
176	chrIV	3329741	3329913	1.539	2.667e-16	F42A6.4, F42A6.5
177	chrIV	3368355	3369473	2.434	4.983e-17	Y55H10A.1
178	chrIV	3382545	3386243	2.283	7.395e-18	B0546.4, B0546.1
179	chrIV	3393811	3394069	1.731	3.651e-21	B0546.5, C04C3.4
180	chrIV	3398713	3400003	2.3	3.561e-18	C04C3.3
181	chrIV	3531841	3532099	1.693	3.586e-17	M57.2
182	chrIV	3532615	3533389	2.15	7.076e-21	M57.2, M57.1
183	chrIV	3539366	3539452	1.422	1.041e-16	M57.1, B0212.3
184	chrIV	3578883	3580431	2.203	1.204e-17	Y37E11B.1
185	chrIV	3597889	3600383	2.736	4.467e-18	Y37E11B.6
187	chrIV	3685867	3686469	1.69	3.089e-18	Y37E11AL.7
188	chrIV	3694037	3695585	2.602	1.235e-19	Y37E11AL.3
189	chrIV	3698251	3699369	1.901	1.34e-18	Y37E11AL.2
190	chrIV	3722073	3723191	1.676	5.28e-17	Y37E11AM.3
191	chrIV	3724739	3727405	2.714	9.491e-18	Y37E11AM.2, Y37E11AM.1
192	chrIV	3727921	3728007	1.415	1.861e-16	Y37E11AM.1
193	chrIV	3738499	3739273	1.875	2.407e-21	Y37E11AR.3
194	chrIV	3741853	3742455	1.983	3.887e-18	Y37E11AR.4, Y37E11AR.2
195	chrIV	3802569	3806181	2.705	7.542e-19	M02B7.4
196	chrIV	3806869	3807643	1.915	2.868e-18	M02B7.1, M02B7.5
197	chrIV	4040531	4043197	2.275	5.866e-21	F35F11.1
198	chrIV	4048959	4050679	2.278	1.354e-17	W03D2.4, W03D2.5
199	chrIV	4084907	4086627	2.333	6.56e-18	C35B1.5, C35B1.2
200	chrIV	4093249	4093765	1.51	1.579e-17	C35B1.2
202	chrIV	4171423	4172627	2.575	6.435e-23	K08D10.4
203	chrIV	4178045	4180453	2.979	2.142e-17	K08D10.12
204	chrIV	4184323	4185011	1.883	6.921e-18	K08D10.1, K08D10.11
205	chrIV	4187677	4188795	1.873	8.736e-18	K06B9.3
206	chrIV	4192837	4193697	2.122	1.185e-18	K06B9.4, K06B9.2
207	chrIV	4246501	4248393	2.607	4.182e-17	F36A4.8, F36A4.7
208	chrIV	4306615	4308249	2.312	1.503e-19	F15E6.2, F15E6.1
209	chrIV	4311001	4311431	1.423	1.68e-16	F15E6.1
210	chrIV	4314441	4316161	1.904	3.098e-17	F15E6.1
211	chrIV	4357312	4357398	1.651	1.496e-18	W03B1.9, W03B1.4
212	chrIV	4357527	4358473	2.381	1.786e-18	W03B1.4
213	chrIV	4359118	4359204	1.525	4.263e-16	W03B1.4
214	chrIV	4359290	4359376	1.546	1.713e-16	W03B1.4
215	chrIV	4359591	4361655	2.774	2.709e-18	W03B1.4, F55F10.1
216	chrIV	4385907	4385993	1.455	7.311e-17	F55F10.1
217	chrIV	4386380	4386466	1.432	6.416e-17	F55F10.1, Y24D9A.8
218	chrIV	4390637	4391325	1.819	1.848e-18	Y24D9A.2
219	chrIV	4393303	4394765	2.666	2.161e-20	Y24D9A.2, Y24D9A.5
220	chrIV	4401559	4401731	1.551	1.588e-18	Y24D9A.6, Y24D9A.7
221	chrIV	4445247	4447913	1.963	2.455e-18	R08C7.10
222	chrIV	4451525	4452041	1.835	7.485e-18	R08C7.1
223	chrIV	4509661	4511467	1.731	1.141e-17	ZK180.3, ZK180.4, ZK180.3
224	chrIV	4513015	4514219	2.298	1.423e-18	ZK180.4, ZK180.5
225	chrIV	4545179	4545781	1.657	1.086e-17	ZK185.2, ZK185.1
226	chrIV	4548361	4548877	1.826	2.793e-17	ZK185.1
227	chrIV	4649841	4651389	2.695	3.45e-19	F29B9.7, F29B9.6
228	chrIV	4653453	4654399	1.851	7.614e-19	F29B9.4
229	chrIV	4654657	4655689	1.991	7.222e-18	F29B9.4
230	chrIV	4657409	4657753	1.74	4.59e-17	F29B9.9, F29B9.10
231	chrIV	4658011	4658097	1.563	7.956e-17	F29B9.9, F29B9.10
232	chrIV	4658441	4658527	1.702	4.179e-19	F29B9.9, F29B9.10
233	chrIV	4659989	4660333	1.921	3.452e-19	F29B9.11, F29B9.2
234	chrIV	4660763	4661107	1.781	5.778e-17	F29B9.11, F29B9.2
235	chrIV	4701957	4702387	1.587	4.59e-19	T22B11.5
236	chrIV	4705139	4705397	1.442	2.154e-16	T22B11.5, K08F11.3
237	chrIV	4711761	4713567	2.541	3.902e-17	K08F11.4
238	chrIV	4713911	4714341	1.436	1.219e-16	K08F11.5
239	chrIV	4714599	4716233	2.258	1.071e-17	K08F11.5
240	chrIV	4720017	4721737	2.254	2.646e-19	K08F11.2, K08F11.1
241	chrIV	4722511	4723371	1.834	9.658e-18	K08F11.2, K08F11.1
242	chrIV	4724919	4726037	1.754	7.657e-19	K08F11.1
243	chrIV	4727499	4728875	2.089	1.01e-18	K08F11.1, E04A4.3
244	chrIV	4743151	4743581	1.578	5.866e-17	E04A4.4
245	chrIV	4744871	4746075	1.897	6.362e-17	E04A4.5
246	chrIV	4746849	4747021	1.419	1.813e-16	E04A4.6
247	chrIV	4747279	4747709	1.493	8.588e-17	E04A4.6
248	chrIV	4748053	4750805	1.716	2.22e-17	Y17G9B.5
249	chrIV	4751579	4754417	1.915	7.587e-20	Y17G9B.4
250	chrIV	4755449	4756653	1.79	9.298e-18	Y17G9B.7
251	chrIV	4758115	4760523	2.655	6.967e-22	Y17G9B.8, Y17G9B.9
252	chrIV	4760695	4760781	1.585	3.127e-17	Y17G9B.9, Y17G9B.3
253	chrIV	4760953	4761899	1.536	7.814e-17	Y17G9B.3
254	chrIV	4762329	4763275	1.881	4.942e-17	Y17G9B.3, Y17G9B.2
255	chrIV	4781335	4781679	1.823	5.297e-17	R11E3.4, R11E3.5
256	chrIV	4798621	4800083	2.417	1.763e-19	R11E3.6
257	chrIV	4805845	4806275	1.582	8.773e-18	R11E3.8
258	chrIV	4806404	4806490	1.392	4.357e-16	R11E3.8
259	chrIV	4807049	4807135	1.41	3.375e-16	R11E3.8, H06H21.6
260	chrIV	4809543	4811005	2.107	5.031e-20	H06H21.6, H06H21.3
261	chrIV	5089043	5091881	2.43	1.615e-20	C02B10.2, C02B10.4
262	chrIV	5159735	5160939	2.261	1.916e-21	C24D10.4
263	chrIV	5169152	5169238	1.411	1.752e-16	C24D10.1, W03F8.5
264	chrIV	5183729	5184417	2.245	6.884e-21	W03F8.4
265	chrIV	5187771	5188803	1.957	4.265e-17	W03F8.3
266	chrIV	5208583	5210475	2.714	2.952e-19	Y59E9AL.4
267	chrIV	5274889	5275147	1.448	1.71e-16	F36H12.2
268	chrIV	5275620	5275706	1.388	5.099e-16	F36H12.2
269	chrIV	5318620	5318706	1.412	1.683e-16	ZK354.1, Y4C6B.5
270	chrIV	5318921	5319265	1.496	1.438e-17	ZK354.1, Y4C6B.5
271	chrIV	5353665	5354525	1.87	1.029e-18	Y4C6B.7, Y4C6B.1
272	chrIV	5363297	5364931	2.814	1.55e-19	F41H10.5, F41H10.4, F41H10.6
273	chrIV	5368371	5368887	1.804	2.128e-18	F41H10.11
274	chrIV	5369231	5369661	1.609	3.39e-17	F41H10.11, F41H10.3
275	chrIV	5388925	5390301	1.85	1.889e-17	F41H10.9
276	chrIV	5390817	5393483	1.812	8.79e-18	ZK616.5
277	chrIV	5394085	5395375	2.292	4.079e-20	ZK616.4
278	chrIV	5397697	5398643	1.574	1.89e-17	ZK616.2
279	chrIV	5484256	5484342	1.383	6.709e-16	B0273.3
280	chrIV	5484815	5487567	1.758	1.483e-17	B0273.3
281	chrIV	5489545	5491093	1.974	2.965e-18	B0273.2, B0273.1
282	chrIV	5537189	5538651	2.507	1.513e-22	F35D6.1, T12E12.4
283	chrIV	5544069	5544757	1.655	7.515e-19	T12E12.3, T12E12.2
284	chrIV	5548240	5548326	1.543	2.31e-19	T12E12.2, T12E12.1
285	chrIV	5548455	5549315	2.038	1.926e-17	T12E12.2, T12E12.1
286	chrIV	5550261	5550691	1.587	3.424e-18	T12E12.2, T12E12.1
287	chrIV	5648473	5649849	2.581	1.435e-21	B0547.2, B0547.1
288	chrIV	5665243	5665845	1.461	8.189e-17	T19E7.3, T19E7.5
289	chrIV	5667307	5667823	1.72	5.645e-18	T19E7.3, T19E7.5
290	chrIV	5730947	5731807	2.11	9.949e-19	H35B03.2
291	chrIV	5754468	5754554	1.386	5.736e-16	C45E5.6
292	chrIV	5813593	5814023	1.589	9.062e-18	C31H1.8
293	chrIV	5847563	5848681	2.27	4.019e-20	C06E7.3, C06E7.1
294	chrIV	5938680	5938766	1.397	3.306e-16	K02B2.3
295	chrIV	5938895	5940013	1.566	1.085e-17	K02B2.3, K02B2.1
296	chrIV	5940615	5942077	2.144	7.041e-19	K02B2.3, K02B2.1
297	chrIV	5945689	5946893	2.621	4.098e-20	K02B2.4
298	chrIV	5947409	5948269	1.971	1.692e-18	K02B2.5, K02B2.6
299	chrIV	6011651	6012081	1.78	1.602e-20	C46G7.3, C46G7.2
300	chrIV	6095157	6095587	1.658	6.08e-18	K08B4.1
301	chrIV	6118119	6118549	2.006	1.195e-20	M03D4.1
302	chrIV	6155959	6157593	2.65	4.299e-19	C11D2.4
303	chrIV	6192122	6192208	1.404	2.408e-16	C11D2.1, C49A9.7
304	chrIV	6192595	6192853	1.465	9.043e-17	C11D2.1, C49A9.7
305	chrIV	6205839	6206613	2.173	2.603e-19	C49A9.10
306	chrIV	6293387	6293989	1.915	7.56e-20	Y73B6BL.10, Y73B6BL.9
307	chrIV	6307491	6308007	1.661	5.281e-18	Y73B6BL.7
308	chrIV	6308179	6308781	1.56	2.057e-17	Y73B6BL.7
309	chrIV	6317725	6318327	2.408	2e-22	Y73B6BL.12
310	chrIV	6319703	6320133	1.915	1.092e-20	Y73B6BL.12
311	chrIV	6321251	6324605	2.861	1.677e-19	Y73B6BL.29, Y73B6BL.6
312	chrIV	6326669	6329507	2.554	1.48e-18	Y73B6BL.32
313	chrIV	6335699	6337763	2.664	4.524e-18	Y73B6BL.13, Y73B6BL.4
315	chrIV	6368723	6370271	2.136	7.625e-18	Y73B6BL.18
316	chrIV	6375775	6377409	3.289	1.764e-21	Y73B6BL.34
317	chrIV	6414905	6416281	2.493	1.755e-18	Y73B6BL.3
318	chrIV	6417571	6423677	2.437	2.857e-18	Y73B6BL.38
319	chrIV	6474589	6475621	2.238	5.05e-20	Y73B6BL.27, Y73B6BL.1
320	chrIV	6515611	6516041	1.638	1.064e-16	Y73B6BR.1, C01G5.7
321	chrIV	6516256	6516342	1.536	2.648e-16	Y73B6BR.1, C01G5.7
322	chrIV	6521631	6523695	2.675	2.982e-18	C01G5.9, C01G5.6
323	chrIV	6524727	6525157	1.48	9.4e-17	C01G5.5
324	chrIV	6525415	6529371	1.779	1.605e-18	C01G5.5
325	chrIV	6529629	6529973	1.447	1.646e-16	C01G5.2, C01G5.4
326	chrIV	6548377	6550441	2.601	1.006e-18	C01G5.8
327	chrIV	6555257	6556633	2.713	1.548e-20	C43G2.1, C43G2.5
328	chrIV	6576929	6577961	1.767	9.303e-18	C43G2.2, C43G2.3
329	chrIV	6582605	6583207	1.622	1.337e-17	F38A5.1, F38A5.2
330	chrIV	6584583	6586475	2.9	7.643e-18	F38A5.2, F38A5.13
331	chrIV	6600579	6602127	2.533	2.135e-17	F38A5.8, F38A5.7
332	chrIV	6602557	6603245	1.585	4.561e-19	F38A5.7, F15B10.3
333	chrIV	6606427	6607975	2.042	1.755e-17	F15B10.1, F15B10.2
334	chrIV	6613135	6613651	1.654	1.617e-17	F15B10.2, C01B10.1
335	chrIV	6631367	6632657	2.578	1.573e-17	C01B10.9
336	chrIV	6648180	6648266	1.382	6.976e-16	C01B10.5, Y73B6A.1
337	chrIV	6746951	6748413	2.464	8.552e-20	Y73B6A.5
338	chrIV	6755637	6757443	3.085	6.13e-18	Y73B6A.5, H34C03.2
339	chrIV	6766731	6768107	2.194	1.837e-19	H34C03.1, C17H12.13
340	chrIV	6777395	6781265	2.353	3.109e-17	C17H12.13
341	chrIV	6781437	6781953	1.819	4.707e-19	C17H12.1
342	chrIV	6782125	6783501	1.733	1.279e-17	C17H12.1
343	chrIV	6784533	6786339	2.458	1.603e-18	C17H12.1, C17H12.2
344	chrIV	6786554	6786640	1.443	3.633e-17	C17H12.1, C17H12.2
345	chrIV	6788231	6791241	2.763	2.551e-18	C17H12.2, C17H12.14
346	chrIV	6838541	6839315	1.811	5.804e-17	H20E11.1, C05B10.1
347	chrIV	6839444	6839530	1.427	8.176e-17	H20E11.1, C05B10.1
348	chrIV	6887303	6888593	2.15	5.301e-17	T05A12.4
349	chrIV	6903471	6906137	2.748	4.893e-18	T22D1.5
350	chrIV	6909233	6910867	3.04	7.429e-19	T22D1.9, T22D1.4
351	chrIV	6913404	6913490	1.59	2.438e-17	T22D1.4, T22D1.3
352	chrIV	6914737	6915167	1.885	8.26e-18	T22D1.3
353	chrIV	6915726	6915812	1.537	2.536e-16	T22D1.3
354	chrIV	6915941	6916371	1.618	8.801e-17	T22D1.3
355	chrIV	6916500	6916586	1.517	9.192e-19	T22D1.3
356	chrIV	6917403	6920241	2.249	9.266e-18	T22D1.10
357	chrIV	6976915	6977259	1.434	1.305e-16	ZK381.4
358	chrIV	6977990	6978076	1.454	2.134e-17	ZK381.1
359	chrIV	7011573	7013637	1.971	1.887e-17	C06G3.7
360	chrIV	7015615	7017679	2.504	1.476e-17	C06G3.7, C06G3.6
361	chrIV	7022237	7023527	1.87	9.508e-19	C06G3.6, C06G3.5
362	chrIV	7031009	7031353	1.554	2.507e-18	C06G3.4, C06G3.8
363	chrIV	7038620	7038706	1.413	1.554e-16	C06G3.10
364	chrIV	7038921	7045457	2.116	3.645e-19	C06G3.10, C06G3.2
365	chrIV	7047994	7048080	1.411	1.752e-16	C06G3.11, C06G3.1
366	chrIV	7084243	7085791	2.171	2.226e-19	Y43B11AR.4, ZC477.9
367	chrIV	7102475	7104539	2.842	2.309e-18	ZC477.3
368	chrIV	7105227	7105485	1.523	3.383e-18	ZC477.3, ZC477.10
369	chrIV	7132489	7134123	3	1.164e-21	C34D4.12
370	chrIV	7144443	7145475	2.01	2.598e-17	C34D4.14, C34D4.5
371	chrIV	7146937	7150205	2.076	4.324e-18	C34D4.5, C34D4.4
372	chrIV	7155709	7156741	1.842	1.337e-18	C34D4.2, C34D4.1
373	chrIV	7158977	7160009	1.797	1.713e-18	C34D4.1
374	chrIV	7165169	7169039	2.768	7.788e-18	C42D4.6
375	chrIV	7211437	7212125	1.824	2.813e-18	R13A1.3, R13A1.7
376	chrIV	7229755	7231045	2.46	3.767e-21	D2024.6, D2024.4
377	chrIV	7235001	7236205	1.763	2.045e-17	D2024.4, D2024.3
378	chrIV	7313605	7315067	2.445	4.711e-17	F42C5.8, F42C5.9
379	chrIV	7364947	7365463	1.843	3.348e-19	Y40C5A.4, T12B3.3
380	chrIV	7374579	7375095	1.823	5.407e-18	Y40C5A.4, T12B3.3
381	chrIV	7386619	7387393	1.911	2.032e-17	T12B3.4
382	chrIV	7389801	7391177	1.937	1.482e-17	T12B3.4, C48A7.2
383	chrIV	7392166	7392252	1.458	1.811e-17	T12B3.4, C48A7.2
384	chrIV	7392467	7392553	1.385	5.94e-16	T12B3.4, C48A7.2
385	chrIV	7393843	7394101	1.518	2.302e-18	T12B3.4, C48A7.2
386	chrIV	7473135	7485863	2.57	2.187e-19	F55G1.9
387	chrIV	7507621	7509427	3.265	5.402e-20	R05G6.7, R05G6.5
388	chrIV	7512179	7513813	2.977	5.678e-22	R05G6.8, R05G6.4
389	chrIV	7547267	7550707	2.038	2.044e-18	F49E8.2
390	chrIV	7552599	7554749	2.438	1.79e-19	F49E8.5, F49E8.6
391	chrIV	7555695	7557501	3.098	1.404e-20	F49E8.7, F49E8.1
392	chrIV	7561285	7563779	3.088	2.959e-18	F32E10.4, F32E10.8
393	chrIV	7573583	7576507	3.475	1.135e-18	F32E10.5
394	chrIV	7577711	7578227	1.622	3.785e-17	F32E10.2, F32E10.6, F32E10.5
395	chrIV	7579517	7581237	2.803	1.677e-25	F32E10.1
396	chrIV	7632063	7633525	2.677	9.284e-20	F45E4.6, F45E4.2
397	chrIV	7650897	7651499	1.509	9.368e-17	F45E4.10
398	chrIV	7651671	7651757	1.426	1.346e-16	F45E4.10
399	chrIV	7653649	7655197	2.523	6.059e-18	F45E4.11, C08G9.1
400	chrIV	7707184	7707270	1.512	7.452e-16	F33D4.4, F33D4.5
401	chrIV	7708689	7710925	2.56	6.834e-18	F33D4.7
402	chrIV	7728383	7729329	2.575	4.137e-21	C50F7.5, C50F7.4
403	chrIV	7759601	7760461	1.538	7.026e-17	C46A5.6
404	chrIV	7763385	7764417	1.745	2.398e-17	C46A5.1
405	chrIV	7773619	7775597	3.044	2.796e-17	C33H5.7
406	chrIV	7784885	7787035	2.28	3.133e-17	C33H5.11
407	chrIV	7790733	7793571	2.584	1.106e-17	C33H5.13
408	chrIV	7793743	7794001	1.421	3.501e-16	C33H5.14
409	chrIV	7794431	7800623	2.109	1.436e-17	C33H5.15, C33H5.4
410	chrIV	7811459	7811975	1.467	3.923e-17	C33H5.17
411	chrIV	7815501	7817479	1.928	1.499e-17	C33H5.18, T14A8.1
412	chrIV	7818081	7818167	1.385	5.877e-16	C33H5.18, T14A8.1
413	chrIV	7827025	7827541	1.687	5.794e-19	C06A6.4
414	chrIV	7828315	7828573	1.436	2.59e-16	C06A6.4
415	chrIV	7828745	7831325	3.117	2.532e-17	C06A6.4, C06A6.3
417	chrIV	7899179	7899351	1.591	1.526e-16	C55F2.2, C49H3.8, C55F2.1
418	chrIV	7901759	7903307	2.644	8.501e-21	C49H3.8, C49H3.6
419	chrIV	7908725	7910445	2.476	1.214e-19	C49H3.9, C49H3.5
420	chrIV	7923001	7925065	2.969	1.247e-18	C49H3.10
421	chrIV	7925925	7927473	2.793	2.791e-20	C49H3.12
422	chrIV	7941491	7942007	1.602	6.659e-19	F20D12.5, F20D12.4
423	chrIV	7945533	7949231	3.187	2.368e-18	F20D12.4, F20D12.2
425	chrIV	7959981	7961099	1.776	1.7e-17	F20D12.1
426	chrIV	7962475	7962647	1.414	2.257e-16	F20D12.1, F57H12.5
427	chrIV	7981481	7982599	2.251	9.32e-22	F57H12.2
428	chrIV	8015365	8017773	2.19	2.029e-17	C26B2.7
429	chrIV	8018977	8020439	2.512	2.91e-17	C26B2.1, C26B2.2
430	chrIV	8061461	8061891	1.624	1.886e-17	C26B2.4, C18F3.2
431	chrIV	8096033	8097151	2.174	5.635e-20	C18F3.2, Y42H9AR.2
432	chrIV	8111943	8114007	2.912	1.347e-18	Y42H9AR.4, Y42H9AR.1
433	chrIV	8129573	8131551	2.931	5.863e-18	F42G8.6
434	chrIV	8133013	8133787	2.121	6.204e-17	F42G8.11
435	chrIV	8135679	8137227	2.936	8.928e-19	F42G8.12, F42G8.5
436	chrIV	8145913	8146601	1.572	5.92e-17	F42G8.3
437	chrIV	8154685	8154771	1.567	7.334e-17	B0218.2, B0218.5
438	chrIV	8170165	8170853	1.802	8.717e-17	B0218.8, C07G1.3
439	chrIV	8174465	8174895	1.474	3.389e-17	B0218.8, C07G1.3
440	chrIV	8176013	8176271	1.495	1.278e-16	B0218.8, C07G1.3
441	chrIV	8178120	8178206	1.453	2.317e-17	C07G1.3
442	chrIV	8178292	8178378	1.385	5.965e-16	C07G1.3
443	chrIV	8183667	8184011	1.576	3.574e-18	C07G1.3
444	chrIV	8198975	8200695	2.391	2.504e-20	C07G1.4, C07G1.5
445	chrIV	8204995	8205941	2.15	7.679e-21	C07G1.5, C07G1.2
446	chrIV	8225205	8226065	2.363	2.777e-17	T09A12.5
447	chrIV	8228989	8229505	1.631	2.612e-17	T09A12.4
448	chrIV	8232085	8233203	1.544	5.539e-17	T09A12.4
449	chrIV	8257025	8257283	1.704	2.653e-17	T09A12.1, H09I01.1
450	chrIV	8285405	8285749	1.485	3.938e-17	K07H8.9
451	chrIV	8288759	8290565	2.608	5.141e-22	K07H8.10, K07H8.3
452	chrIV	8296671	8298133	1.913	1.65e-19	F35H10.7
453	chrIV	8359279	8361257	2.741	8.88e-21	D2096.5, D2096.4
454	chrIV	8363493	8364009	1.504	8.417e-18	D2096.12
455	chrIV	8365557	8366761	1.737	1.823e-17	D2096.12, D2096.3
456	chrIV	8375877	8376307	1.478	7.59e-17	D2096.7
457	chrIV	8378715	8380177	2.892	3.984e-21	D2096.8, D2096.2
458	chrIV	8386541	8387573	1.613	7.524e-17	D2096.9, D2096.10
459	chrIV	8387702	8387788	1.383	6.451e-16	D2096.10
460	chrIV	8388218	8388304	1.378	8.155e-16	D2096.10
461	chrIV	8388949	8389293	1.52	4.441e-17	D2096.11
462	chrIV	8390841	8397033	2.677	2.485e-19	D2096.11, D2096.1
463	chrIV	8397549	8399011	2.312	4.07e-17	D2096.1
464	chrIV	8407009	8407353	1.627	6.88e-17	M116.4, M116.1
465	chrIV	8409675	8409933	1.757	4.544e-19	M116.4, M116.1
466	chrIV	8414921	8415007	1.551	3.034e-16	M116.5
467	chrIV	8416555	8420769	2.183	2.995e-18	M116.5
468	chrIV	8432293	8432551	1.67	1.289e-16	T26A8.4, T26A8.1
469	chrIV	8432895	8433841	2.82	6.862e-19	T26A8.1
470	chrIV	8495761	8496019	1.438	2.332e-16	C28C12.12
471	chrIV	8497481	8500147	2.517	7.453e-19	C28C12.9
472	chrIV	8501007	8501523	1.648	5.411e-18	C28C12.2, C28C12.1
473	chrIV	8510037	8511929	3.199	2.718e-21	C28C12.10, C09G4.5
474	chrIV	8513305	8514079	1.837	1.064e-18	C09G4.5, C09G4.3
475	chrIV	8539707	8540825	1.752	4.369e-17	C09G4.2, C09G4.1
476	chrIV	8596983	8597843	2.38	3.147e-21	Y59H11AR.3, Y59H11AR.4
477	chrIV	8607303	8607905	2.064	9.035e-22	Y59H11AR.1, F42A9.6
478	chrIV	8608421	8608593	1.542	2.625e-19	Y59H11AR.1, F42A9.6
479	chrIV	8611345	8611861	1.511	2.252e-17	F42A9.6, F42A9.5
480	chrIV	8617881	8620633	2.73	7.05e-18	F42A9.8
481	chrIV	8629921	8631125	1.72	3.182e-17	F42A9.2, F42A9.1
482	chrIV	8631297	8631383	1.648	4.659e-18	F42A9.2, F42A9.1
483	chrIV	8646218	8646304	1.434	5.682e-17	C49C8.4
484	chrIV	8665783	8666901	2.178	9.586e-21	C49C8.6, F08B4.3
485	chrIV	8687025	8688831	2.625	2.357e-19	F08B4.6
486	chrIV	8690809	8693045	2.732	1.144e-18	F08B4.6, F08B4.1
487	chrIV	8693174	8693260	1.381	7.254e-16	F08B4.1
488	chrIV	8724779	8726499	3.002	8.043e-20	F21D5.1
489	chrIV	8727789	8730455	1.909	6.773e-18	F21D5.2
490	chrIV	8736905	8738195	1.892	8.148e-18	F21D5.5
491	chrIV	8739227	8739915	1.731	1.6e-17	F21D5.4, F21D5.8
492	chrIV	8743097	8744731	2.746	1.027e-17	F21D5.7, F20C5.7
493	chrIV	8748429	8748601	1.579	4.179e-17	F20C5.1
494	chrIV	8753245	8754707	1.906	2.345e-18	F20C5.3
495	chrIV	8762361	8763221	2.093	9.885e-19	F20C5.2, F20C5.4
496	chrIV	8782571	8783517	1.833	6.17e-18	C33D9.5, C33D9.8
497	chrIV	8784635	8787387	1.966	1.55e-17	C33D9.8
498	chrIV	8818863	8819121	1.524	3.473e-17	T28C6.1, T28C6.3
500	chrIV	8865991	8866593	1.667	2.767e-20	C09G9.1, C09G9.2
501	chrIV	8868915	8870119	2.598	1.563e-19	C09G9.2
502	chrIV	8888695	8894457	3.056	7.685e-22	C27B7.2
503	chrIV	8921633	8924299	2.833	1.623e-17	C27B7.8, D1046.2
504	chrIV	8925245	8926879	3.03	6.227e-24	D1046.2
505	chrIV	8960505	8961451	2.346	1.937e-17	D1046.5
506	chrIV	8972889	8974695	2.961	4.822e-19	C53B4.3, C53B4.4
507	chrIV	8985144	8985230	1.423	9.605e-17	C53B4.6
508	chrIV	8985359	8987165	2.61	4.813e-19	C53B4.6
509	chrIV	9020619	9022253	2.844	3.488e-17	C53D6.4, C53D6.5
510	chrIV	9032057	9033003	1.602	4.169e-17	C53D6.6, C53D6.7
511	chrIV	9074283	9075143	2.52	3.599e-19	ZC410.1, ZC410.2
512	chrIV	9076863	9077379	1.674	5.374e-17	ZC410.3
513	chrIV	9078153	9078669	1.788	1.409e-18	ZC410.3, ZC410.4
514	chrIV	9095439	9097761	3.078	1.279e-17	C01F6.9
515	chrIV	9103523	9105759	2.2	7.153e-18	C01F6.2, C01F6.4
516	chrIV	9106619	9107995	2.476	9.521e-18	C01F6.4
517	chrIV	9146179	9147899	2.391	3.195e-17	F23B2.13, F23B2.6
518	chrIV	9167034	9167120	1.556	1.105e-16	F23B2.12, C07C7.1
519	chrIV	9193995	9195113	1.923	7.788e-21	C46C2.5, C46C2.1
520	chrIV	9195371	9197263	2.527	6.257e-18	C46C2.5, C46C2.1
521	chrIV	9215581	9216699	2.65	7.334e-20	C46C2.6, C46C2.2
522	chrIV	9223794	9223880	1.42	1.128e-16	C46C2.2, C46C2.3
523	chrIV	9223966	9224052	1.433	6.162e-17	C46C2.2, C46C2.3
524	chrIV	9249121	9249293	1.596	2.454e-20	Y11D7A.15, Y11D7A.7
525	chrIV	9259957	9261333	2.928	7.416e-18	Y11D7A.11
526	chrIV	9263655	9264773	1.765	5.184e-18	Y11D7A.12, Y11D7A.13
527	chrIV	9266837	9268729	2.027	3.876e-18	Y11D7A.12, Y11D7A.13
528	chrIV	9315255	9316717	3.02	1.294e-23	F49C12.9
530	chrIV	9335035	9338045	2.93	5.999e-18	T20D3.3, T20D3.5
531	chrIV	9338174	9338260	1.532	3.15e-16	T20D3.5
532	chrIV	9341227	9344753	2.541	1.385e-21	T20D3.7
533	chrIV	9364748	9364834	1.377	8.48e-16	C10C5.1
534	chrIV	9365651	9368575	2.255	1.5e-18	C10C5.1, C10C5.2
535	chrIV	9385689	9386807	2.376	3.755e-18	C10C5.6
536	chrIV	9402889	9404437	3.101	3.922e-17	F56D5.6
537	chrIV	9440471	9441761	2.454	2.083e-21	F59B8.2, F38E11.9
538	chrIV	9443739	9444255	1.715	6.64e-19	F38E11.9, F38E11.1
539	chrIV	9458703	9460079	3.15	3.005e-21	F38E11.4, F38E11.5
540	chrIV	9508411	9509357	2.01	1.334e-19	C33A12.7, C33A12.4
541	chrIV	9512625	9514173	2.866	1.069e-20	C33A12.3, C33A12.17
542	chrIV	9524063	9525955	2.439	6.04e-18	C33A12.1, F56H11.4
543	chrIV	9588262	9588348	1.399	3.055e-16	F27C8.6
544	chrIV	9588821	9589251	1.585	1.186e-18	F27C8.6, F27C8.5
545	chrIV	9647473	9648591	2.253	1.463e-18	F58G6.1, F58G6.2
546	chrIV	9667425	9667511	1.437	6.06e-17	F58G6.5
547	chrIV	9677315	9678175	1.854	4.719e-19	F58G6.5, ZK1251.11
548	chrIV	9705953	9707501	3.047	3.562e-21	ZK1251.9
549	chrIV	9718036	9718122	1.462	1.414e-17	K01H12.4, C28D4.9
550	chrIV	9734419	9734677	1.49	2.659e-17	C28D4.2
551	chrIV	9741041	9741643	1.929	9.275e-20	C28D4.3, C28D4.7
552	chrIV	9776645	9779999	2.555	1.718e-17	T13F2.7
553	chrIV	9780601	9781031	1.728	2.096e-18	T13F2.5
554	chrIV	9781160	9781246	1.54	2.226e-16	T13F2.5
555	chrIV	9796597	9799005	2.907	2.081e-17	T13F2.2, T13F2.1
556	chrIV	9802445	9803391	1.809	1.071e-17	T13F2.1, W08D2.4
557	chrIV	9803821	9804251	1.771	4.345e-19	W08D2.4
558	chrIV	9818785	9819301	1.522	2.314e-17	W08D2.5
559	chrIV	9821279	9821365	1.411	2.457e-16	W08D2.5
560	chrIV	9823601	9826353	2.598	1.865e-19	W08D2.6, W08D2.7
561	chrIV	9828202	9828288	1.393	4.027e-16	W08D2.7
562	chrIV	9856367	9859119	2.413	3.631e-19	K07F5.13
563	chrIV	9873223	9874427	2.343	5.389e-20	K07F5.15, F32B6.1
564	chrIV	9883457	9885435	2.906	7.821e-18	F32B6.2
565	chrIV	9888445	9888961	1.589	1.668e-17	F32B6.10
566	chrIV	9898765	9900055	3.601	2.066e-26	F32B6.8
567	chrIV	9901861	9902979	2.026	3.568e-17	F32B6.8, F32B6.9
568	chrIV	9929983	9930671	1.647	1.075e-17	F25H8.5, F25H8.1
569	chrIV	9931445	9932993	3.083	3.346e-22	F25H8.1
570	chrIV	9981755	9982529	2.007	9.405e-18	C47E12.7
571	chrIV	9993107	9995945	2.205	1.871e-19	C47E12.5
572	chrIV	9997837	9999729	2.966	9.196e-21	C47E12.4, C47E12.3
573	chrIV	10000503	10000675	1.46	5.023e-17	C47E12.3
574	chrIV	10001535	10001793	1.426	1.612e-16	C47E12.3
575	chrIV	10002481	10004373	3.381	3.368e-20	C47E12.1
576	chrIV	10085127	10086675	2.404	5.703e-18	W01B6.7, W01B6.9
577	chrIV	10096221	10097769	2.827	1.945e-17	C04G2.4, C04G2.6
578	chrIV	10121591	10122193	1.759	7.41e-22	C04G2.11
579	chrIV	10123397	10123569	1.413	3.972e-16	K08F4.1
580	chrIV	10124257	10124859	1.497	1.774e-17	K08F4.1
581	chrIV	10125031	10126063	1.642	9.213e-17	K08F4.1
582	chrIV	10128385	10130449	2.901	1.841e-17	K08F4.3
583	chrIV	10144295	10146875	2.377	1.542e-18	K08F4.9
584	chrIV	10148079	10148423	1.508	1.834e-17	T14G10.7
585	chrIV	10150401	10152293	2.735	1.187e-18	T14G10.6, T14G10.5
586	chrIV	10155475	10158227	2.301	3.391e-18	T14G10.4, T14G10.3
587	chrIV	10159431	10160549	1.785	4.383e-17	T14G10.3, T14G10.1
588	chrIV	10161581	10162699	1.756	3.22e-17	T14G10.3, T14G10.1
589	chrIV	10175083	10176975	2.652	2.917e-17	K04D7.1
590	chrIV	10179469	10180845	1.924	3.248e-18	K04D7.2, K04D7.3
591	chrIV	10197185	10198131	1.801	3.496e-17	K04D7.4, K04D7.5
592	chrIV	10200625	10201055	1.486	1.015e-17	K04D7.5
593	chrIV	10218255	10218857	1.578	3.759e-17	C24F3.6, C24F3.1, C24F3.4
594	chrIV	10221179	10223415	2.718	1.47e-18	C24F3.2
595	chrIV	10242507	10243711	2.37	1.294e-20	F01G10.7, F01G10.1
596	chrIV	10252182	10252268	1.556	1.105e-16	F01G10.10, F01G10.8
597	chrIV	10280347	10284733	2.277	1.198e-17	Y43C5A.6
598	chrIV	10356973	10358951	2.46	3.718e-17	R11A8.2
599	chrIV	10361359	10361617	1.453	5.525e-17	R11A8.3
600	chrIV	10362305	10362821	1.707	9.019e-19	R11A8.3
601	chrIV	10365401	10368927	3.802	1.018e-18	R11A8.5, R11A8.6
602	chrIV	10372969	10374689	2.63	3.004e-18	R11A8.8
603	chrIV	10379849	10381827	2.601	1.56e-18	R11A8.7
604	chrIV	10403327	10403671	1.555	2.931e-18	R10H10.4, R10H10.5
605	chrIV	10413862	10413948	1.436	5.24e-17	R10H10.7, F13B12.6
606	chrIV	10414034	10414120	1.425	8.862e-17	R10H10.7, F13B12.6
607	chrIV	10420269	10422161	1.712	8.095e-18	F13B12.6, F13B12.1
608	chrIV	10424741	10425515	2.213	2.515e-18	F13B12.1, F13B12.2
609	chrIV	10481673	10484683	2.376	1.592e-18	C02F4.1
610	chrIV	10506785	10507215	1.591	1.872e-18	C02F4.3, C02F4.4
611	chrIV	10547463	10548065	1.595	2.068e-17	T07G12.6
612	chrIV	10552881	10553827	2.283	2.704e-17	T07G12.7, T07G12.8
613	chrIV	10554171	10562427	2.241	2.256e-20	T07G12.12
614	chrIV	10664595	10664681	1.611	9.785e-18	K08C7.7
615	chrIV	10697189	10697877	1.944	8.394e-18	R102.5, R102.6
616	chrIV	10698006	10698092	1.577	4.361e-17	R102.5, R102.6
617	chrIV	10733567	10735717	2.789	9.84e-21	ZC168.3, ZC168.4
618	chrIV	10765387	10766763	1.752	9.173e-21	T25B9.7, T25B9.8
619	chrIV	10767279	10769773	2.835	8.5e-20	T25B9.8, T25B9.9
620	chrIV	10772009	10773213	1.924	1.643e-17	T25B9.10, C06G8.1, T25B9.9
621	chrIV	10842185	10843217	2.713	4.981e-21	T11G6.5, T11G6.7
622	chrIV	10851989	10852849	2.015	4.12e-17	T11G6.4, T11G6.3
623	chrIV	10858009	10859729	2.762	4.88e-18	T11G6.1
624	chrIV	10860503	10861535	2.321	8.202e-18	T11G6.1
625	chrIV	10918209	10919843	2.596	1.885e-17	ZK593.3, ZK593.4
626	chrIV	10932485	10933775	2.314	1.921e-19	ZK593.5
627	chrIV	10936183	10938075	2.492	2.577e-17	ZK593.6, ZK593.8
628	chrIV	10940655	10940999	1.499	1.587e-16	ZK593.8, ZK593.9
629	chrIV	10944611	10945041	1.464	8.451e-17	ZK593.9, Y69E1A.1
630	chrIV	11009713	11009885	1.447	2.562e-16	F13H10.6
631	chrIV	11011347	11011691	1.518	3.853e-17	F13H10.2
632	chrIV	11012809	11016163	1.891	1.817e-19	F13H10.3
633	chrIV	11019259	11023129	2.742	3.555e-21	F13H10.4
634	chrIV	11023258	11023344	1.524	4.451e-16	F36H1.6
635	chrIV	11024247	11025881	2.335	1.376e-19	F36H1.6
636	chrIV	11027945	11028891	2.405	7.833e-22	F36H1.6, F36H1.9
637	chrIV	11036029	11039641	2.332	2.362e-18	F36H1.1
638	chrIV	11054261	11054519	1.782	4.76e-20	F36H1.12, F36H1.4
639	chrIV	11082727	11084533	3.245	3.037e-18	M7.1, M7.2
640	chrIV	11085307	11086081	1.627	6.718e-17	M7.2
641	chrIV	11105689	11106119	1.892	4.125e-21	T05E11.8, T05E11.6
642	chrIV	11109301	11110161	2.05	3.008e-17	T05E11.6
643	chrIV	11110290	11110376	1.442	3.785e-17	T05E11.1
644	chrIV	11110548	11110634	1.383	6.709e-16	T05E11.1
645	chrIV	11110763	11112139	2.686	2.055e-19	T05E11.1, T05E11.2
646	chrIV	11118503	11119105	2.157	3.571e-21	T05E11.5, T05E11.3
647	chrIV	11123577	11126329	2.394	7.022e-19	T05E11.4, F01G4.1
648	chrIV	11141809	11144131	2.326	3.155e-20	F01G4.3, F01G4.4
649	chrIV	11145077	11147055	2.164	3.026e-17	F01G4.4, F01G4.5
650	chrIV	11149033	11150151	2.147	1.595e-17	C08F8.2
651	chrIV	11151441	11152989	2.065	3.477e-18	C08F8.1, C08F8.3, C08F8.2
652	chrIV	11154623	11155741	1.49	6.165e-17	C08F8.3
653	chrIV	11178445	11180337	2.668	6.036e-22	C08F8.9, R07H5.2
654	chrIV	11197537	11197967	2.049	3.285e-20	R07H5.5, R07H5.11
655	chrIV	11198569	11199085	2.2	6.792e-19	R07H5.5, R07H5.11
656	chrIV	11200031	11201407	2.691	7.289e-19	R07H5.5, R07H5.11
657	chrIV	11201923	11203299	2.326	1.363e-19	R07H5.5, R07H5.11
658	chrIV	11206567	11206653	1.447	3.127e-17	R07H5.11, R07H5.9
659	chrIV	11210093	11212157	2.597	1.212e-17	R07H5.8, R07H5.10
660	chrIV	11297727	11299275	2.364	1.975e-19	B0035.15, B0035.14
661	chrIV	11310111	11311401	2.5	2.45e-22	B0035.1
662	chrIV	11313895	11317249	2.688	1.328e-20	B0035.3
663	chrIV	11319141	11323355	2.287	1.023e-17	B0035.5, B0035.6
664	chrIV	11323871	11323957	1.431	7.257e-17	B0035.6, B0035.7
665	chrIV	11331955	11337115	2.836	1.954e-19	B0035.12, F54E12.2
666	chrIV	11363603	11365323	2.345	5.352e-17	T01G1.2, T01G1.3
667	chrIV	11370741	11375127	2.464	7.543e-18	T01G1.3
668	chrIV	11376589	11379169	1.887	5.55e-17	H02I12.1, H02I12.2
669	chrIV	11382179	11383211	2.015	5.353e-17	H02I12.2, H02I12.3
670	chrIV	11383555	11384415	2.225	2.106e-18	H02I12.2, H02I12.3
671	chrIV	11398347	11399121	2.281	3.818e-19	H02I12.4, H02I12.6
672	chrIV	11399723	11400153	2.141	2.347e-23	H02I12.4, H02I12.6
673	chrIV	11402131	11403507	2.055	4.892e-21	H02I12.5
674	chrIV	11404109	11405141	1.614	7.919e-17	H02I12.8
675	chrIV	11405313	11406087	1.47	4.73e-17	H02I12.8, F22B3.2
676	chrIV	11433005	11434983	2.625	3.4e-17	F22B3.9, C10C6.1
677	chrIV	11468437	11468781	1.647	9.068e-17	C10C6.7, C10C6.5
678	chrIV	11469297	11470673	1.814	2.371e-19	C10C6.7, C10C6.5
679	chrIV	11471017	11471705	1.628	3.829e-18	C10C6.5
680	chrIV	11471877	11472823	1.516	6.331e-18	C10C6.5
681	chrIV	11479875	11481595	2.817	1.877e-18	H21P03.2
682	chrIV	11482971	11483831	1.473	1.933e-16	H21P03.3
683	chrIV	11485508	11485594	1.525	4.263e-16	H21P03.3
684	chrIV	11489464	11489550	1.524	4.451e-16	H21P03.3
685	chrIV	11490023	11490539	1.679	1.336e-16	H21P03.3
686	chrIV	11494538	11494624	1.377	8.48e-16	H21P03.3
687	chrIV	11517027	11517887	1.55	1.059e-17	M04B2.6, M04B2.4
688	chrIV	11520209	11524423	3.036	1.204e-17	M04B2.3, M04B2.1
689	chrIV	11558651	11558823	1.584	4.779e-19	F12F6.8, F12F6.7
690	chrIV	11558952	11559038	1.515	6.553e-16	F12F6.7
691	chrIV	11561231	11562349	1.989	2.727e-17	F12F6.7
692	chrIV	11565445	11566907	2.653	1.134e-20	F12F6.6
693	chrIV	11583247	11585139	1.986	2.196e-17	F12F6.2, F12F6.1
694	chrIV	11590041	11591331	2.443	7.744e-19	F40F11.4
695	chrIV	11592277	11592965	2.113	2.17e-18	F40F11.3
696	chrIV	11601651	11602855	2.363	1.824e-20	F40F11.2, F40F11.1
697	chrIV	11604317	11605951	2.81	2.983e-17	Y24F12A.1
698	chrIV	11628053	11628569	1.592	2.842e-17	F58B3.3, F58B3.4
699	chrIV	11631579	11632009	1.532	1.223e-16	F58B3.4, F58B3.5
700	chrIV	11632912	11632998	1.403	2.506e-16	F58B3.5
701	chrIV	11634331	11636911	2.781	2.133e-19	F58B3.5, F58B3.6
702	chrIV	11638373	11638975	1.471	2.288e-16	F58B3.7
703	chrIV	11639104	11639190	1.483	5.212e-18	F58B3.7
704	chrIV	11650757	11652821	2.847	2.783e-17	ZK809.2
705	chrIV	11655315	11656863	2.64	4.604e-17	ZK809.4, ZK809.5
706	chrIV	11659830	11659916	1.378	8.155e-16	ZK792.1
707	chrIV	11660002	11660088	1.386	5.736e-16	ZK792.1
708	chrIV	11661249	11661507	1.447	9.174e-17	ZK792.1
709	chrIV	11661851	11663141	2.75	5.744e-23	ZK792.1
710	chrIV	11691779	11695477	2.791	1.529e-18	ZK792.6, ZK792.7
711	chrIV	11743637	11743981	1.442	2.683e-16	K01A6.5, T12A7.1
712	chrIV	11744841	11745013	1.463	1.212e-16	K01A6.5, T12A7.1
713	chrIV	11765653	11765911	1.499	1.012e-16	T12A7.2, T12A7.4
714	chrIV	11809513	11810029	1.517	6.402e-18	H01G02.1, M117.1
715	chrIV	11821983	11823187	2.517	2.113e-23	M117.2, M117.3
716	chrIV	11827573	11827831	1.678	2.47e-18	M117.3, M117.5
717	chrIV	11828691	11829035	1.502	3.088e-18	M117.3, M117.5
718	chrIV	11854147	11857845	3.109	7.241e-18	F38H4.8, F38H4.9
719	chrIV	11863220	11863306	1.407	2.054e-16	F38H4.10, C29E6.2
720	chrIV	11924237	11924409	1.426	2.42e-16	ZK822.2
721	chrIV	11952187	11953477	2.253	1.93e-18	ZK829.5, ZK829.4
722	chrIV	11955455	11958035	2.312	2.362e-17	ZK829.4, ZK829.6
723	chrIV	11961131	11962249	2.155	1.05e-19	ZK829.7, ZK829.8
724	chrIV	12028899	12032511	2.662	3.638e-19	T12G3.7, T12G3.6
725	chrIV	12044766	12044852	1.535	2.766e-16	T12G3.2, T12G3.4
726	chrIV	12048335	12048507	1.724	5.932e-18	T12G3.4
727	chrIV	12050485	12051775	2.773	1.055e-23	K08E4.1
728	chrIV	12055817	12056849	2.497	6.679e-21	K08E4.2
729	chrIV	12076027	12076715	1.652	7.206e-17	K08E4.5
730	chrIV	12077489	12079725	2.899	2.124e-20	K08E4.6, F11A10.1
731	chrIV	12088067	12089873	2.939	2.648e-17	F11A10.6
732	chrIV	12092797	12094947	2.584	1.308e-18	F11A10.8, F11A10.5
733	chrIV	12105869	12106299	1.686	1.206e-16	M18.3
734	chrIV	12120403	12123843	3.827	4.091e-20	M18.6, M18.7
735	chrIV	12137173	12137861	2.064	1.873e-23	B0001.4, B0001.8
736	chrIV	12138291	12138807	1.525	1.251e-16	B0001.4, B0001.8
737	chrIV	12144827	12147665	2.168	1.896e-17	B0001.3
738	chrIV	12147794	12147880	1.398	3.178e-16	B0001.2
739	chrIV	12148525	12154631	2.068	1.303e-18	B0001.7
740	chrIV	12156523	12158415	2.329	1.05e-18	B0001.7, B0001.6
741	chrIV	12194363	12195567	2.057	4.348e-17	F20B10.2, F35G2.1
742	chrIV	12204769	12205973	1.886	2.039e-17	F35G2.1
743	chrIV	12208295	12209241	2.304	2.563e-18	F35G2.2
744	chrIV	12224463	12225151	2.101	2.837e-17	Y39C12A.1, Y39C12A.3
745	chrIV	12259121	12260239	2.169	3.253e-19	Y39C12A.9, C42C1.1
746	chrIV	12267205	12269097	3.074	1.279e-17	C42C1.2
747	chrIV	12270645	12271763	1.555	4.593e-17	C42C1.4
748	chrIV	12274257	12276493	2.064	7.67e-20	C42C1.4
749	chrIV	12277095	12280621	3.282	1.855e-18	C42C1.13
750	chrIV	12281395	12283287	2.493	1.673e-18	C42C1.12, C42C1.10
751	chrIV	12287200	12287286	1.414	1.493e-16	C42C1.16
752	chrIV	12287501	12287587	1.386	6.101e-16	C42C1.16
753	chrIV	12289393	12291543	1.736	3.477e-18	C42C1.9
754	chrIV	12297133	12297735	1.974	4.293e-21	C42C1.6, K09E10.1, C42C1.7
755	chrIV	12330157	12332651	2.418	7.127e-18	F19B6.2, F19B6.1
756	chrIV	12332780	12332866	1.38	7.543e-16	F19B6.1
757	chrIV	12333081	12336177	2.4	6.596e-18	F19B6.1, F19B6.4
758	chrIV	12360515	12362751	2.514	2.213e-17	ZC518.2, ZC518.3
759	chrIV	12371867	12372813	2.677	3.074e-23	F28D1.1
760	chrIV	12375135	12376511	1.665	1.371e-17	F28D1.2
761	chrIV	12376640	12376726	1.383	6.451e-16	F28D1.2, F28D1.3
762	chrIV	12388551	12388723	1.458	1.815e-17	F28D1.8
763	chrIV	12390443	12392249	2.395	7.217e-20	F28D1.7, F28D1.11
764	chrIV	12396463	12397065	1.813	8.359e-18	F28D1.9, F28D1.10
765	chrIV	12403171	12405063	2.754	1.06e-17	F28D1.9, F28D1.10
766	chrIV	12408847	12410653	2.118	3.081e-18	F08G5.1
767	chrIV	12450385	12454513	2.832	1.74e-19	C25G4.5, C25G4.4
768	chrIV	12464575	12464919	1.528	7.708e-18	C25G4.8, C25G4.11
769	chrIV	12465091	12465177	1.413	1.68e-16	C25G4.8, C25G4.11
770	chrIV	12467585	12468531	2.212	3.005e-20	C25G4.8, C25G4.11
771	chrIV	12489687	12491665	2.35	1.816e-17	T04A11.6
772	chrIV	12558831	12560035	2.457	1.139e-17	ZK795.3
773	chrIV	12562013	12562787	1.667	3.346e-18	ZK795.4, K08E7.1
774	chrIV	12563303	12563647	1.651	1.423e-19	ZK795.4, K08E7.1
775	chrIV	12563991	12565797	1.555	3.886e-17	K08E7.1
776	chrIV	12566657	12569839	2.567	9.438e-18	K08E7.2, K08E7.3
777	chrIV	12570312	12570398	1.4	2.936e-16	K08E7.3
778	chrIV	12604067	12604153	1.386	6.016e-16	Y55D9A.2
779	chrIV	12604755	12606217	2.452	1.616e-19	Y55D9A.2
780	chrIV	12619074	12619160	1.428	7.542e-17	Y55D9A.1, C01C7.1
781	chrIV	12621181	12622299	1.995	8.554e-19	Y55D9A.1, C01C7.1
782	chrIV	12638983	12643713	2.121	5.548e-19	C01C7.1, C26H9A.1
783	chrIV	12643885	12643971	1.732	2.007e-16	C26H9A.1
784	chrIV	12644315	12644401	1.567	3.917e-16	C26H9A.1
785	chrIV	12645433	12645949	1.806	2.473e-19	C26H9A.1
786	chrIV	12648185	12648271	1.504	1.164e-17	C26H9A.1
787	chrIV	12648486	12648572	1.57	5.671e-20	C26H9A.1
788	chrIV	12651195	12653861	2.102	4.771e-18	C26H9A.2
789	chrIV	12675189	12675619	1.466	4.992e-17	T23B5.4
790	chrIV	12676565	12677081	1.612	9.588e-17	T23B5.4, T23B5.1
791	chrIV	12679575	12679747	1.573	5.56e-18	T23B5.1
792	chrIV	12679876	12679962	1.394	3.872e-16	T23B5.1
793	chrIV	12683015	12685595	2.614	4.799e-17	T23B5.1, T23B5.3
794	chrIV	12701548	12701634	1.536	2.648e-16	T23B5.3
795	chrIV	12703913	12704773	1.908	1.429e-17	C27D8.4
796	chrIV	12723865	12725499	2.74	4.219e-20	T23F6.4
797	chrIV	12830677	12832913	2.118	5.806e-19	M02B1.4, M02B1.3
798	chrIV	12833687	12834891	1.9	1.477e-17	M02B1.4, M02B1.3
799	chrIV	12842889	12843319	1.739	2.356e-18	M02B1.3, M02B1.2
800	chrIV	12848737	12849941	2.252	1.602e-17	M02B1.2, M02B1.1
801	chrIV	12853209	12855617	2.245	1.011e-17	M02B1.1, ZK896.9
802	chrIV	12886491	12886577	1.524	1.129e-18	ZK896.3, ZK896.2
803	chrIV	12930523	12931211	2.043	2.375e-17	C32H11.7
804	chrIV	13090139	13090999	1.878	1.051e-18	C39E9.9
805	chrIV	13092805	13096159	2.742	8.988e-18	C39E9.11
806	chrIV	13097621	13103125	2.565	1.043e-17	C39E9.14, B0564.1
807	chrIV	13103340	13103426	1.398	3.306e-16	B0564.7
808	chrIV	13103555	13104243	1.642	3.035e-18	B0564.7
809	chrIV	13153349	13155585	2.037	2.7e-19	F09E8.2, F09E8.3
810	chrIV	13155843	13156531	1.583	1.119e-17	F09E8.3
811	chrIV	13156961	13157649	1.658	3.534e-18	F09E8.3
812	chrIV	13159885	13160831	1.713	1.899e-17	F09E8.3
813	chrIV	13161261	13163239	1.913	1.88e-17	F09E8.3
814	chrIV	13196091	13197467	2.823	1.939e-21	C48D1.1
815	chrIV	13204089	13204433	1.685	2.012e-20	C48D1.2, C48D1.3
816	chrIV	13205551	13206669	2.143	1.524e-17	C48D1.2, C48D1.3
817	chrIV	13208819	13209077	1.454	2.957e-17	C48D1.2, C48D1.3
818	chrIV	13230749	13232125	2.6	1.268e-18	JC8.11, JC8.2
819	chrIV	13238145	13241757	2.668	5.041e-18	JC8.13
820	chrIV	13241886	13241972	1.398	3.306e-16	JC8.6
821	chrIV	13242144	13242230	1.437	5.031e-17	JC8.6
822	chrIV	13243305	13244423	1.763	3.326e-18	JC8.4, JC8.5
823	chrIV	13251475	13251561	1.442	1.674e-16	JC8.8
824	chrIV	13263085	13263171	1.405	3.444e-16	JC8.10
825	chrIV	13272029	13272975	1.863	1.712e-17	JC8.10
826	chrIV	13288541	13290863	2.691	2.919e-19	Y67H2A.10
827	chrIV	13291035	13291121	1.395	3.906e-16	Y67H2A.2
828	chrIV	13296797	13298689	3.588	5.215e-21	Y67H2A.4
829	chrIV	13304021	13304107	1.579	2.894e-16	Y67H2A.7
830	chrIV	13304967	13305225	1.69	1.27e-17	Y67H2A.7
831	chrIV	13305741	13305827	1.511	1.227e-18	Y67H2A.7
832	chrIV	13311331	13312449	2.769	4.736e-24	Y67H2A.7, Y67H2A.8
833	chrIV	13348913	13350289	1.832	1.364e-18	W02A2.6
835	chrIV	13354675	13354933	1.462	9.869e-17	W02A2.7
836	chrIV	13355105	13356481	1.729	6.929e-19	W02A2.7, W02A2.8
837	chrIV	13367403	13368865	1.649	8.295e-17	Y62E10A.4
838	chrIV	13369725	13371531	2.995	2.248e-18	Y62E10A.2
839	chrIV	13372133	13372391	1.5	1.179e-16	Y62E10A.6
840	chrIV	13372520	13372606	1.391	4.532e-16	Y62E10A.6
841	chrIV	13374369	13375831	2.154	1.393e-17	Y62E10A.6
842	chrIV	13383227	13387011	2.521	4.026e-18	Y62E10A.9, Y62E10A.12
843	chrIV	13390193	13391225	1.903	2.796e-17	Y62E10A.13
844	chrIV	13396858	13396944	1.612	9.016e-18	Y62E10A.13
845	chrIV	13398449	13401975	2.125	1.061e-17	Y62E10A.14
846	chrIV	13402663	13402921	1.454	2.984e-16	Y62E10A.15
847	chrIV	13403523	13404297	1.776	6.227e-18	Y62E10A.18
848	chrIV	13405415	13405501	1.652	1.504e-18	Y62E10A.18, Y62E10A.19
849	chrIV	13412080	13412166	1.562	8.817e-20	Y62E10A.16
850	chrIV	13412295	13414101	2.348	6.23e-21	Y62E10A.16
851	chrIV	13415305	13416853	2.567	4.774e-22	Y62E10A.17, K09B11.1
852	chrIV	13452543	13454865	2.461	4.433e-18	K09B11.9, Y38H8A.7
853	chrIV	13455811	13455983	1.593	3.47e-19	Y38H8A.7
854	chrIV	13460713	13461487	2.217	3.179e-17	Y38H8A.7, Y38H8A.5
855	chrIV	13499671	13500875	1.819	4.666e-18	Y45F10A.7, Y45F10A.5, Y45F10A.6
856	chrIV	13502165	13504315	2.512	8.257e-18	Y45F10A.7, Y45F10A.5
857	chrIV	13506809	13507067	1.649	1.644e-16	Y45F10A.4
858	chrIV	13507583	13507755	1.429	1.113e-16	Y45F10A.4
859	chrIV	13508443	13509389	1.661	6.451e-17	Y45F10A.4
860	chrIV	13510421	13510765	1.499	6.817e-18	Y45F10A.3
861	chrIV	13511023	13512399	1.764	5.634e-18	Y45F10A.3
862	chrIV	13518591	13518763	1.647	5.392e-21	F52G2.1
863	chrIV	13520655	13522977	2.154	6.74e-18	F52G2.1, F52G2.2
864	chrIV	13524267	13524697	1.467	3.633e-17	F52G2.2
865	chrIV	13525299	13525901	1.651	7.222e-17	F52G2.2
866	chrIV	13528997	13530029	1.82	6.09e-17	F52G2.2
867	chrIV	13531577	13531663	1.63	4.619e-18	F52G2.2
868	chrIV	13534501	13535017	1.709	7.331e-17	F52G2.2
869	chrIV	13536049	13536393	1.637	2.603e-18	F52G2.2
870	chrIV	13536565	13536737	1.416	2.18e-16	F52G2.2
871	chrIV	13536909	13539747	2.592	2.942e-18	F52G2.2
872	chrIV	13652364	13652450	1.458	1.811e-17	C08F11.12, Y45F10C.1
873	chrIV	13652536	13652622	1.444	3.488e-17	C08F11.12, Y45F10C.1
874	chrIV	13665823	13666167	1.539	7.497e-18	Y45F10C.3
875	chrIV	13666339	13666425	1.489	4.959e-18	Y45F10C.3
876	chrIV	13686205	13687237	1.756	1.787e-17	T23G4.3
877	chrIV	13776677	13781751	2.531	1.433e-20	Y45F10D.12
879	chrIV	13880479	13882629	2.669	4.969e-19	B0513.4, B0513.3
880	chrIV	13886757	13887273	1.91	7.19e-18	B0513.2, B0513.1
881	chrIV	13979379	13980841	2.093	1.596e-17	Y37A1B.15
882	chrIV	14030291	14032269	2.012	1.638e-17	Y37A1B.8, Y37A1B.6
883	chrIV	14034505	14035967	2.22	3.683e-20	Y37A1B.8, Y37A1B.6
884	chrIV	14036483	14038031	1.503	3.183e-17	Y37A1B.8, Y37A1B.6
885	chrIV	14046459	14047405	1.797	2.074e-17	Y37A1B.7, Y37A1B.5
886	chrIV	14061079	14062799	2.411	3.314e-17	Y37A1B.2
887	chrIV	14068733	14071743	3.162	1.878e-17	Y37A1B.2, Y37A1B.1
888	chrIV	14078451	14078967	1.799	1.653e-17	F52B11.1
889	chrIV	14079096	14079182	1.416	1.378e-16	F52B11.1
890	chrIV	14079268	14079354	1.458	1.738e-17	F52B11.1
891	chrIV	14079483	14083439	2.182	1.448e-18	F52B11.1
892	chrIV	14083568	14083654	1.517	6.015e-16	F52B11.1, F52B11.2
893	chrIV	14085245	14085417	1.429	2.138e-16	F52B11.2, F52B11.3
894	chrIV	14102789	14103477	2.049	3.48e-20	F52B11.5
895	chrIV	14110099	14110873	1.847	1.388e-19	Y37A1C.1
896	chrIV	14111002	14111088	1.404	2.408e-16	Y37A1C.1
897	chrIV	14111561	14115689	2.388	1.628e-17	Y37A1C.1
898	chrIV	14325271	14326733	2.241	4.151e-20	Y67A10A.4, Y67A10A.3
899	chrIV	14444897	14445671	1.875	3.132e-20	LLC1.1, LLC1.2
900	chrIV	14454873	14455217	1.705	8.836e-19	LLC1.1, LLC1.2
901	chrIV	14463559	14466913	2.552	5.655e-20	LLC1.3
902	chrIV	14620681	14620939	1.847	3.713e-18	F13G11.1
903	chrIV	14656027	14657403	2.687	5.188e-21	Y57G11C.33
904	chrIV	14658177	14658607	1.649	2.702e-17	Y57G11C.33, Y57G11C.37
905	chrIV	14762581	14763441	2.182	3.06e-18	Y57G11C.5, Y57G11C.4
906	chrIV	14765161	14765333	1.461	1.357e-16	Y57G11C.5, Y57G11C.4
907	chrIV	14766623	14770235	2.753	1.965e-19	Y57G11C.34
908	chrIV	14770364	14770450	1.438	4.639e-17	Y57G11C.43
909	chrIV	14770665	14774535	2.509	5.108e-18	Y57G11C.36, Y57G11C.8
910	chrIV	14780727	14781157	2.288	2.898e-21	Y57G11C.36, Y57G11C.8
911	chrIV	14781587	14782361	2.211	1.316e-20	Y57G11C.8
912	chrIV	14785371	14786919	2.482	3.655e-24	Y57G11C.45, Y57G11C.9
913	chrIV	14793369	14798357	3.127	1.493e-22	Y57G11C.11
914	chrIV	14799303	14799733	1.742	7.424e-18	Y57G11C.14
915	chrIV	14821405	14822179	1.703	8.812e-17	Y57G11C.46, Y57G11C.15
916	chrIV	14824415	14825705	2.295	7.771e-22	Y57G11C.15, Y57G11C.16
917	chrIV	14827253	14828285	1.933	1.013e-18	Y57G11C.17
918	chrIV	14836713	14837057	1.561	1.894e-16	Y57G11C.17, Y57G11C.22
919	chrIV	14837659	14838605	2.154	3.304e-17	Y57G11C.22
920	chrIV	14867759	14867931	1.512	6.317e-18	Y57G11C.38
921	chrIV	14872059	14872145	1.44	4.736e-17	Y57G11C.38, Y57G11C.24
922	chrIV	14954275	14960123	2.385	1.298e-18	Y41E3.1, Y41E3.3
926	chrIV	15028149	15029611	2.942	4.227e-18	Y41E3.9
927	chrIV	15034771	15035115	1.477	3.862e-17	Y41E3.8, Y41E3.10, Y41E3.9
928	chrIV	15036491	15040189	2.775	2.113e-25	Y41E3.10
929	chrIV	15043543	15044059	1.774	1.538e-18	Y41E3.11
930	chrIV	15199461	15199891	1.847	1.266e-16	Y40H7A.6
931	chrIV	15259317	15260005	1.683	4.351e-17	Y73F8A.3, Y73F8A.5
932	chrIV	15311691	15312465	1.657	1.652e-17	Y73F8A.13
933	chrIV	15318872	15318958	1.379	7.843e-16	Y73F8A.14
935	chrIV	15467179	15467609	1.634	4.612e-19	Y73F8A.25
936	chrIV	15467996	15468082	1.39	4.714e-16	Y73F8A.25
937	chrIV	15468211	15469243	2.246	9.002e-18	Y73F8A.25
938	chrIV	15469931	15476209	3.186	1.352e-19	Y73F8A.25
939	chrIV	15513361	15513705	2.185	9.12e-18	Y73F8A.30, Y73F8A.31
940	chrIV	15521875	15522563	2.051	2.108e-17	Y73F8A.33, Y73F8A.34
941	chrIV	15525831	15526433	1.506	8.766e-17	Y73F8A.34
942	chrIV	15526691	15530991	2.67	9.996e-19	Y73F8A.34
943	chrIV	15561091	15561177	1.409	2.289e-16	Y105C5A.1, Y105C5A.3
944	chrIV	15561435	15562123	1.638	4.759e-17	Y105C5A.1, Y105C5A.3
945	chrIV	15573475	15574335	1.766	1.673e-18	Y105C5A.1, Y105C5A.3
946	chrIV	15646833	15647607	2.143	1.582e-18	Y105C5A.14
947	chrIV	15785637	15785981	1.657	1.232e-17	Y105C5A.17, Y105C5A.22
948	chrIV	15801375	15801805	1.633	5.519e-17	Y105C5A.22, Y105C5A.23
949	chrIV	15944092	15944178	1.381	7.254e-16	Y105C5B.12
950	chrIV	15944264	15944350	1.47	9.739e-18	Y105C5B.12
951	chrIV	15984555	15984727	1.447	8.884e-17	Y105C5B.19, Y105C5B.20
953	chrIV	16401569	16403375	2.932	3.987e-23	Y65A5A.1, Y65A5A.2
954	chrIV	16411545	16416791	3.147	1.433e-18	Y65A5A.2
955	chrIV	16416963	16417565	1.604	1.261e-16	Y65A5A.3, Y10G11A.1
956	chrIV	16422295	16422467	1.537	2.476e-18	Y65A5A.3, Y10G11A.1
957	chrIV	16424617	16425735	1.981	2.879e-20	Y10G11A.1
958	chrIV	16440871	16441129	1.663	5.792e-18	Y10G11A.2, Y10G11A.3
959	chrIV	16441645	16442075	1.654	2.567e-17	Y10G11A.2, Y10G11A.3
960	chrIV	16470455	16471143	1.938	6.623e-19	VY10G11R.1, Y51H4A.1
961	chrIV	16480775	16481635	1.843	2.275e-17	Y51H4A.1, Y51H4A.3
962	chrIV	16492557	16492815	1.557	8.523e-19	Y51H4A.3, Y51H4A.2
963	chrIV	16498405	16498663	1.696	9.411e-17	Y51H4A.2, Y51H4A.4
964	chrIV	16499781	16503221	3.315	2.534e-19	Y51H4A.2, Y51H4A.4
965	chrIV	16504253	16504683	1.667	1.216e-18	Y51H4A.4
966	chrIV	16506575	16507349	2.008	1.496e-17	Y51H4A.4, Y51H4A.5
967	chrIV	16566345	16566689	2.101	4.461e-25	Y51H4A.28, Y51H4A.8
968	chrIV	16646110	16646196	1.389	4.903e-16	Y51H4A.13
969	chrIV	16647271	16647443	1.55	1.218e-18	Y51H4A.12
970	chrIV	16647658	16647744	1.401	2.822e-16	Y51H4A.12
971	chrIV	16647959	16649679	1.993	1.147e-17	Y51H4A.12
972	chrIV	16650496	16650582	1.495	2.775e-18	Y51H4A.12
973	chrIV	16650668	16650754	1.472	8.963e-18	Y51H4A.12
974	chrIV	16652173	16652345	1.578	1.914e-16	Y51H4A.12
975	chrIV	16654925	16658365	3.163	1.876e-19	Y51H4A.15
976	chrIV	16659440	16659526	1.447	3.086e-17	Y51H4A.15, Y51H4A.16
977	chrIV	16663353	16663783	1.543	1.284e-17	Y51H4A.16
978	chrIV	16844899	16847651	2.432	1.147e-18	Y116A8A.8, Y116A8A.9
979	chrIV	16847780	16847866	1.471	9.343e-18	Y116A8A.8, Y116A8A.9
980	chrIV	16851349	16852037	1.668	1.305e-17	Y116A8A.9
981	chrIV	16852166	16852252	1.417	1.324e-16	Y116A8A.9
982	chrIV	16853327	16853413	1.467	2.638e-17	Y116A8A.9
983	chrIV	16854660	16854746	1.409	1.897e-16	Y116A8A.9
984	chrIV	16855606	16855692	1.688	8.347e-16	T06A10.1
985	chrIV	16856681	16856853	1.614	1.242e-18	T06A10.1
986	chrIV	16857068	16857154	1.56	9.265e-17	T06A10.1
987	chrIV	16857541	16857885	1.415	3.228e-16	T06A10.1
988	chrIV	16858057	16859519	1.766	2.346e-18	T06A10.1
991	chrIV	16861411	16862271	1.673	3.873e-17	T06A10.1
992	chrIV	16862443	16868549	3.47	3.089e-18	T06A10.4, T06A10.3
993	chrIV	16894865	16895295	1.671	1.26e-16	T06A10.2
994	chrIV	16895596	16895682	1.455	2.048e-17	T06A10.2
995	chrIV	16933436	16933522	1.382	6.976e-16	Y116A8C.8, Y116A8C.6
996	chrIV	16944745	16948013	2.723	2.43e-17	Y116A8C.9
997	chrIV	16951195	16951711	1.957	2.936e-18	Y116A8C.13
998	chrIV	16951883	16952485	1.965	8.921e-18	Y116A8C.13
999	chrIV	16995141	16996517	3.195	8.083e-21	Y116A8C.15
1000	chrIV	17083893	17085613	2.212	2.057e-17	Y116A8C.26
1002	chrIV	17098341	17098427	1.536	4.054e-16	Y116A8C.28
1003	chrIV	17099459	17099717	1.523	5.479e-18	Y116A8C.28
1004	chrIV	17102985	17103157	1.461	2.019e-16	Y116A8C.30
1005	chrIV	17117691	17121131	2.671	1.806e-18	Y116A8C.35, Y116A8C.36
1006	chrIV	17135579	17136095	2.651	2.291e-24	Y116A8C.38, Y116A8C.40
1007	chrIV	17136525	17136869	2.23	1.218e-22	Y116A8C.38, Y116A8C.40
1008	chrIV	17162411	17163357	2.14	1.563e-20	C52D10.8, C52D10.7
1009	chrIV	17165851	17165937	1.532	3.223e-16	C52D10.9, C52D10.6
1010	chrIV	17167141	17167399	1.52	3.337e-17	C52D10.6
1011	chrIV	17214613	17215645	1.807	4.49e-18	C52D10.12, Y116A8B.1
1012	chrIV	17249615	17250819	2.59	1.498e-17	ZK550.3
1013	chrIV	17273351	17273953	1.908	8.004e-20	F26D10.10, F26D10.11
1014	chrIV	17276705	17278081	2.107	4.989e-17	F26D10.12
1015	chrIV	17281521	17287799	2.478	8.41e-18	T28F3.1, T28F3.3
1016	chrIV	17328391	17329681	2.445	2.589e-19	C49C3.5
1017	chrIV	17330455	17332261	2.866	1.104e-22	C49C3.5
1018	chrIV	17332433	17335701	3.094	1.253e-17	C49C3.7, C49C3.15
1019	chrIV	17375605	17376293	2.037	6.565e-19	C30H6.5, C30H6.6
1020	chrIV	17379561	17381281	2.863	1.152e-17	C30H6.7
1021	chrIV	17459498	17459584	1.578	4.171e-17	F11E6.7
1022	chrIV	17460487	17462207	2.784	1.341e-19	F11E6.7, F11E6.10
1023	chrIV	17467539	17468227	1.815	5.107e-19	F11E6.5, F11E6.4
1024	chrV	3218	3304	1.404	2.408e-16	B0348.5
1025	chrV	7217	9281	2.71	1.204e-17	B0348.6, B0348.4
1026	chrV	100269	100871	1.673	1.479e-17	F56E10.3, F56E10.4
1027	chrV	101301	101903	1.672	3.423e-17	F56E10.3, F56E10.4
1028	chrV	103709	105687	2.91	1.99e-17	F56E10.1
1029	chrV	106031	106203	1.622	1.187e-17	F56E10.1, Y38C9A.1
1030	chrV	108955	109299	1.536	8.722e-18	Y38C9A.1
1031	chrV	112997	113427	1.746	3.707e-18	Y38C9A.1
1032	chrV	116265	116351	1.417	3.125e-16	Y38C9A.1
1033	chrV	117039	117899	1.77	2.169e-17	Y38C9A.1
1034	chrV	118157	118243	1.595	2.318e-17	Y38C9A.1, Y38C9A.2
1035	chrV	120565	120651	1.44	5.038e-17	Y38C9A.2
1036	chrV	121253	121511	1.547	1.61e-17	Y38C9A.2
1037	chrV	121769	123661	2.834	4.333e-22	Y38C9A.2
1038	chrV	125381	128821	3.78	1.447e-19	W03F9.2
1039	chrV	138109	138711	1.897	7.103e-17	W03F9.3, W03F9.9
1040	chrV	152127	152557	1.728	3.291e-17	W03F9.4, W03F9.5
1041	chrV	155395	155481	1.397	3.97e-16	W03F9.4, W03F9.5
1042	chrV	155825	157373	2.893	5.326e-18	W03F9.4, W03F9.5
1043	chrV	171477	173197	2.447	1.998e-17	Y108G3AL.2, Y108G3AL.6
1044	chrV	173326	173412	1.462	1.414e-17	Y108G3AL.6, Y108G3AL.1
1045	chrV	175863	178013	3.081	2.121e-17	Y108G3AL.6, Y108G3AL.1
1046	chrV	185323	186785	2.441	2.132e-22	Y108G3AL.1, Y108G3AL.5
1047	chrV	203555	204759	1.815	2.579e-17	DC2.3
1048	chrV	297725	299015	2.054	3.145e-18	F33E11.2
1049	chrV	304605	304691	1.689	8.393e-19	F33E11.3, F33E11.5
1050	chrV	310625	312173	3.158	5.478e-18	F33E11.6
1051	chrV	347519	347949	1.96	3.877e-17	T22H9.3, T22H9.2
1052	chrV	348121	348637	1.944	4.699e-17	T22H9.3, T22H9.2
1053	chrV	348809	349669	2.252	2.88e-20	T22H9.2
1054	chrV	355603	355689	1.424	3.975e-16	T22H9.2
1055	chrV	356162	356248	1.475	7.589e-18	T22H9.2
1056	chrV	619107	619365	1.765	1.49e-21	F48G7.13, F48G7.4
1057	chrV	641983	643015	2.72	1.284e-18	F48G7.11
1058	chrV	687133	687907	2.209	1.875e-18	H25P19.1
1059	chrV	761007	761437	1.515	2.579e-17	C05E4.12
1060	chrV	772875	773735	1.775	6.815e-22	R09E12.3
1061	chrV	775025	775197	1.503	5.98e-17	R09E12.2
1064	chrV	949777	949863	1.403	3.835e-16	Y50D4C.6, Y50D4C.4
1065	chrV	949992	950078	1.383	6.709e-16	Y50D4C.6, Y50D4C.4
1066	chrV	963881	965085	3.332	3.041e-21	Y50D4C.4
1067	chrV	965343	965429	1.421	1.124e-16	Y50D4C.4, Y50D4C.1
1068	chrV	965687	966375	2.31	2.135e-25	Y50D4C.4, Y50D4C.1
1069	chrV	968439	968783	1.529	1.037e-16	Y50D4C.4, Y50D4C.1
1070	chrV	971535	972309	1.686	1.891e-18	Y50D4C.4, Y50D4C.1
1071	chrV	974373	974975	2.067	4.357e-20	Y50D4C.4, Y50D4C.1
1072	chrV	1002581	1005161	4.087	1.249e-17	Y50D4C.5, R09A1.1
1073	chrV	1018491	1019867	1.942	4.146e-21	R09A1.2
1074	chrV	1048935	1049881	2.373	1.124e-23	C02E11.1, K10C9.4
1075	chrV	1125991	1126077	1.465	2.317e-17	W07B8.3
1076	chrV	1152737	1154285	1.714	2.579e-17	T21H3.4, T21H3.3
1077	chrV	1155575	1156091	1.631	2.083e-18	T21H3.4, T21H3.3
1078	chrV	1194146	1194232	1.511	7.777e-16	Y50D4A.4
1079	chrV	1194318	1194404	1.513	7.139e-16	Y50D4A.4
1080	chrV	1195135	1197543	3.446	1.73e-18	Y50D4A.4
1081	chrV	1198102	1198188	1.386	5.736e-16	Y50D4A.2, Y50D4A.5
1082	chrV	1206143	1207691	3.478	1.188e-26	Y50D4A.5
1083	chrV	1208723	1209153	1.504	3.976e-17	Y50D4A.1
1084	chrV	1263505	1265139	2.556	2.447e-19	C39F7.5
1085	chrV	1373456	1373542	1.517	6.015e-16	Y75B7AL.4
1086	chrV	1373671	1373843	1.667	1.189e-18	Y75B7AL.4
1087	chrV	1377799	1378143	1.508	6.796e-18	Y75B7AL.4
1088	chrV	1379691	1380035	1.496	4.215e-18	Y75B7AL.4
1089	chrV	1381153	1381583	1.894	2.836e-18	Y75B7AL.4
1090	chrV	1381755	1384249	2.483	6.926e-22	Y75B7AL.4
1091	chrV	1389667	1390441	2.313	1.001e-19	Y75B7AL.4, Y75B7AR.1
1092	chrV	1390613	1390785	1.498	1.867e-17	Y75B7AL.4, Y75B7AR.1
1093	chrV	1390914	1391000	1.483	4.998e-18	Y75B7AL.4, Y75B7AR.1
1095	chrV	1470851	1472571	2.356	5.173e-22	F53E2.1, C38C3.5
1096	chrV	1496651	1497425	1.777	3.26e-18	C38C3.3
1097	chrV	1587037	1588069	2.258	7.74e-21	F16B4.6
1098	chrV	1594691	1595035	1.891	2.167e-17	F16B4.4, F16B4.3
1099	chrV	1598647	1599163	1.716	5.984e-17	F16B4.3
1100	chrV	1743385	1743815	1.808	1.531e-16	ZK697.2
1101	chrV	1772539	1773915	2.505	2.764e-22	F36H9.8, F36H9.7
1102	chrV	1814937	1815195	1.48	9.944e-17	Y46H3A.5, Y46H3A.6
1103	chrV	1820699	1823709	2.706	1.79e-19	Y46H3A.6
1104	chrV	1867483	1872901	3.392	8.406e-18	T10B5.4
1105	chrV	1875782	1875868	1.442	3.942e-17	T10B5.5, Y32G9A.8
1106	chrV	1877803	1877889	1.594	2.045e-17	Y32G9A.8
1107	chrV	1884769	1884941	1.607	2.901e-17	Y32G9A.8, Y32G9A.6
1108	chrV	1889155	1889241	1.647	1.773e-18	Y32G9A.8, Y32G9A.6
1109	chrV	1892251	1893197	2.38	1.036e-21	Y32G9A.8, Y32G9A.6
1110	chrV	1917363	1918309	2.173	8.132e-20	Y32G9A.10, Y32G9A.2
1111	chrV	2007835	2009383	2.102	1.79e-17	F59A7.8
1112	chrV	2065971	2068465	3.202	5.818e-19	Y40B10A.8, Y40B10A.1
1113	chrV	2108971	2109831	2.2	6.127e-21	F22F7.5, F22F7.3
1114	chrV	2126171	2128063	2.662	2.698e-18	F22F7.2, F22F7.1
1115	chrV	2191531	2192477	2.062	1.855e-20	Y5H2B.4, Y5H2B.2
1116	chrV	2254741	2255687	2.352	5.353e-19	F41B5.8, F41B5.9
1117	chrV	2256203	2256461	1.569	4.525e-19	F41B5.8, F41B5.9
1118	chrV	2259213	2259643	1.98	1.592e-18	F41B5.9
1119	chrV	2281143	2281573	1.536	1.014e-16	T27B7.7, T27B7.6
1120	chrV	2373593	2374023	1.803	5.232e-19	Y19D10A.11, Y19D10A.12
1121	chrV	2375399	2376947	2.148	7.247e-18	Y19D10A.12
1122	chrV	2420721	2422183	2.94	4.234e-19	C13B7.6
1123	chrV	2481523	2482039	1.658	3.064e-17	F56A4.12, C01B4.9
1124	chrV	2483329	2484963	2.116	1.941e-17	C01B4.9
1125	chrV	2528780	2528866	1.472	8.598e-18	Y45G12C.7
1126	chrV	2529081	2530457	3.005	2.94e-19	Y45G12C.7
1127	chrV	2602009	2603815	2.849	8.261e-19	F53E10.6, F53E10.3
1128	chrV	2637871	2640021	3.367	2.1e-18	W02H5.2
1129	chrV	2642472	2642558	1.611	9.436e-18	W02H5.2, W02H5.9
1130	chrV	2649266	2649352	1.493	3.019e-18	W02H5.8
1131	chrV	2652405	2652663	1.465	2.579e-17	W02H5.8, W02G9.5
1132	chrV	2654039	2654727	2.084	4.659e-17	W02H5.8, W02G9.5
1133	chrV	2657049	2658167	2.705	8.854e-20	W02H5.8, W02G9.5
1134	chrV	2671454	2671540	1.734	2.847e-20	W02G9.3
1135	chrV	2671755	2673475	3.436	2.945e-22	W02G9.3
1136	chrV	2692739	2693599	1.772	1.777e-19	Y45G12B.3
1137	chrV	2693771	2695405	2.892	1.894e-17	Y45G12B.3
1138	chrV	2695534	2695620	1.431	6.681e-17	Y45G12B.2
1139	chrV	2696265	2698415	2.035	2.592e-17	Y45G12B.2
1140	chrV	2698888	2698974	1.433	5.917e-17	Y45G12B.1
1141	chrV	2826297	2827243	2.535	4.193e-18	T03D3.5
1142	chrV	2876865	2878241	3.134	1.927e-25	F37B4.12
1143	chrV	2878370	2878456	1.444	3.488e-17	F37B4.12
1144	chrV	3088081	3088339	1.48	9.904e-17	C50H11.2, C50H11.1
1145	chrV	3192657	3193087	2.096	2.168e-19	Y73C8B.3
1146	chrV	3194635	3195323	2.191	2.714e-18	Y73C8B.2, Y73C8B.1
1147	chrV	3218715	3219575	1.738	3.297e-17	K08D9.3
1148	chrV	3225423	3225595	1.589	3.47e-17	K08D9.5
1149	chrV	3256254	3256340	1.57	5.954e-17	T28A11.15, T28A11.16
1150	chrV	3256469	3256641	1.508	4.075e-17	T28A11.15, T28A11.16
1151	chrV	3256770	3256856	1.443	3.785e-17	T28A11.15, T28A11.16
1152	chrV	3277969	3278657	1.768	4.304e-17	T28A11.21, T28A11.2
1153	chrV	3346253	3346769	1.623	6.989e-18	C17B7.11, C17B7.2
1154	chrV	3505869	3507073	1.88	6.498e-18	C07G3.9, C07G3.6
1155	chrV	3552481	3552997	1.693	2.184e-17	T24A6.15, T24A6.20
1156	chrV	3558587	3558931	1.78	7.694e-23	T24A6.2, T24A6.1
1157	chrV	3563919	3564779	2.072	1.369e-18	T24A6.17, F40C5.2
1158	chrV	3570369	3571143	2.157	5.086e-20	F40C5.2
1159	chrV	3578797	3581463	2.312	4.143e-18	T22F3.3
1160	chrV	3582237	3583785	1.806	4.534e-19	T22F3.3
1161	chrV	3584086	3584172	1.398	3.178e-16	T22F3.3
1163	chrV	3685953	3687157	2.155	1.252e-20	W08A12.2, W08A12.1
1164	chrV	3688017	3689135	2.054	7.992e-19	W08A12.2, W08A12.1
1165	chrV	3702078	3702164	1.407	2.054e-16	W08A12.1, T27C4.4
1166	chrV	3702723	3703325	2.027	1.7e-21	W08A12.1, T27C4.4
1167	chrV	3712785	3713129	1.717	7.178e-17	T27C4.4, T27C4.1
1168	chrV	3742627	3744433	3	5.005e-18	Y39H10A.3
1169	chrV	3756301	3760085	3.54	3.188e-18	Y39H10A.7
1171	chrV	4062977	4064095	1.918	4.28e-20	D1065.3, D1065.4
1172	chrV	4065557	4066417	2.056	7.003e-18	D1065.3, D1065.4
1173	chrV	4067277	4067621	1.524	6.698e-17	D1065.3, D1065.4
1174	chrV	4142613	4143645	3.309	9.514e-28	T05B4.1, Y45G5AL.1
1175	chrV	4160157	4160329	1.438	6.347e-17	Y45G5AM.5
1176	chrV	4164113	4164801	2.219	6.346e-19	Y45G5AM.5, Y45G5AM.3
1177	chrV	4166693	4167811	1.854	6.933e-17	Y45G5AM.7
1178	chrV	4168155	4168241	1.571	1.622e-16	Y45G5AM.7
1179	chrV	4168413	4170563	2.999	4.923e-21	Y45G5AM.7, Y45G5AM.8
1180	chrV	4171079	4171767	2.243	4.829e-21	Y45G5AM.8
1181	chrV	4172283	4172971	1.656	8.109e-18	Y45G5AM.8
1182	chrV	4173831	4173917	1.44	5.637e-17	Y45G5AM.8
1183	chrV	4174519	4177013	2.484	3.695e-19	Y45G5AM.8
1184	chrV	4177314	4177400	1.482	5.435e-18	Y45G5AM.2
1185	chrV	4177615	4178217	1.531	1.16e-17	Y45G5AM.2
1186	chrV	4178346	4178432	1.382	6.976e-16	Y45G5AM.2
1187	chrV	4178733	4178905	1.398	4.152e-16	Y45G5AM.2
1188	chrV	4179507	4181313	2.056	2.42e-17	Y45G5AM.2
1189	chrV	4183334	4183420	1.412	1.683e-16	Y45G5AM.9
1190	chrV	4193783	4195589	2.263	5.476e-18	Y45G5AM.1, H43I07.3
1191	chrV	4337489	4338349	2.013	1.795e-17	D2063.2, D2063.3
1192	chrV	4341273	4341789	1.625	1.824e-17	F32D1.1
1193	chrV	4342219	4342477	1.462	1.436e-16	F32D1.1
1194	chrV	4343767	4344713	2.138	3.563e-20	F32D1.1
1195	chrV	4345917	4347981	2.548	2.306e-18	F32D1.10
1196	chrV	4349529	4350217	1.644	8.259e-17	F32D1.3
1197	chrV	4370427	4372491	3.535	1.118e-21	F32D1.9
1198	chrV	4373695	4375415	2.288	4.19e-18	F32D1.6
1199	chrV	4421081	4422285	2.318	1.388e-21	Y47D7A.8
1200	chrV	4449805	4450837	3.061	9.138e-22	Y47D7A.14, H22D07.1
1201	chrV	4536407	4536493	1.579	3.478e-17	T28F12.3
1202	chrV	4543287	4543717	1.839	1.596e-18	T28F12.3
1203	chrV	4550081	4550683	1.638	7.499e-17	T28F12.3, Y61A9LA.5
1204	chrV	4552575	4553263	1.69	2.961e-18	T28F12.3, Y61A9LA.5
1205	chrV	4565690	4565776	1.572	4.965e-20	Y61A9LA.8
1206	chrV	4569431	4570979	2.547	2.533e-19	Y61A9LA.8, Y61A9LA.3
1207	chrV	4614667	4616817	3.173	5.939e-18	F54D11.4
1208	chrV	4617161	4617935	1.62	5.407e-18	F54D11.4
1209	chrV	4685961	4687767	2.75	1.244e-18	K03B4.3
1210	chrV	4688713	4693013	2.214	3.504e-18	K03B4.7
1211	chrV	4730853	4731885	1.86	3.189e-18	F39G3.3
1212	chrV	4755019	4756223	1.768	3.37e-18	C18G1.5, C18G1.4
1213	chrV	4756395	4756567	1.405	2.864e-16	C18G1.4
1214	chrV	4756739	4757255	1.483	7.22e-17	C18G1.4
1215	chrV	4809973	4811177	2.02	7.471e-21	R02F11.3, R02F11.4
1216	chrV	4816423	4816509	1.676	4.733e-19	R02F11.4
1217	chrV	4817928	4818014	1.427	8.176e-17	R02F11.4
1218	chrV	4818143	4820035	2.231	1.492e-20	R02F11.4, C37H5.6
1219	chrV	4820465	4820809	1.632	4.864e-18	C37H5.6
1220	chrV	4821454	4821540	1.385	5.965e-16	C37H5.6
1221	chrV	4821669	4821841	1.427	2.861e-16	C37H5.6
1222	chrV	4821970	4822056	1.415	1.434e-16	C37H5.6
1223	chrV	4822357	4822443	1.41	3.985e-16	C37H5.6
1224	chrV	4822787	4823647	1.584	5.953e-17	C37H5.6, C37H5.8
1225	chrV	4825883	4828721	2.891	2.426e-17	C37H5.5
1226	chrV	4828850	4828936	1.443	3.785e-17	C37H5.5
1228	chrV	4844029	4844889	2.15	4.574e-18	C37H5.4, C37H5.3
1229	chrV	4847125	4847469	1.644	2.458e-17	C37H5.12
1230	chrV	4860111	4860283	1.482	5.727e-18	C37H5.13
1231	chrV	4860412	4860498	1.395	3.722e-16	C37H5.13
1232	chrV	4862261	4862347	1.455	6.035e-17	C37H5.13
1233	chrV	4889953	4890383	1.97	2.266e-21	T19H12.9, T19H12.2
1234	chrV	5031767	5032025	1.735	3.353e-18	K11D12.5, K11D12.6
1235	chrV	5046645	5047763	2.023	3.182e-18	K11D12.9, K11D12.2
1236	chrV	5048709	5050343	2.291	1.192e-21	K11D12.9, K11D12.2
1237	chrV	5081174	5081260	1.384	6.204e-16	Y58A7A.3, Y58A7A.4
1238	chrV	5115531	5116391	2.029	2.742e-17	C04F5.9
1240	chrV	5130839	5131355	1.91	3.3e-20	F14F9.5, F14F9.4
1241	chrV	5203681	5204971	2.49	6.35e-20	Y47A7.1
1242	chrV	5239027	5239285	1.439	6.805e-17	C52A10.3
1243	chrV	5268525	5269729	2.318	3.099e-18	B0238.12, B0238.11
1244	chrV	5270847	5271191	1.593	1.563e-18	B0238.11, B0238.10
1245	chrV	5274373	5277297	2.614	1.321e-20	B0238.10, B0238.9
1246	chrV	5432527	5433817	2.663	3.309e-20	F08F3.2
1247	chrV	5435279	5435451	1.571	1.786e-16	F08F3.2
1248	chrV	5468819	5469077	1.636	1.273e-16	ZC317.7
1249	chrV	5470453	5470969	1.704	3.603e-17	ZC317.7, ZC317.1
1250	chrV	5471098	5471184	1.573	5.211e-17	ZC317.7, ZC317.1
1251	chrV	5476559	5478623	2.88	3.726e-17	T05C3.3
1252	chrV	5479139	5479569	2.062	8.775e-19	T05C3.3, T05C3.7
1253	chrV	5504595	5505885	2.429	2.612e-18	T05C3.1
1254	chrV	5507433	5508637	2.524	1.72e-18	C24G6.4
1255	chrV	5516764	5516850	1.496	2.66e-18	C24G6.6, C24G6.3
1256	chrV	5517151	5517753	1.574	1.544e-16	C24G6.3
1257	chrV	5538221	5540801	3.38	1.133e-22	C24G6.1
1258	chrV	5560581	5561097	1.865	1.576e-17	C18C4.5, C18C4.1
1259	chrV	5583113	5584317	2.075	3.666e-17	C18C4.10, CD4.6, C18C4.10
1260	chrV	5584747	5585435	1.699	3.707e-18	C18C4.10, CD4.6
1261	chrV	5586123	5587757	2.862	1.818e-18	CD4.6, CD4.5
1262	chrV	5594293	5595755	2.622	2.252e-19	CD4.5, CD4.4
1263	chrV	5598249	5599797	2.471	1.962e-20	CD4.7, CD4.8
1264	chrV	5601259	5602377	2.053	7.515e-21	CD4.8
1265	chrV	5603667	5604613	1.935	5.181e-21	CD4.8, CD4.1
1266	chrV	5621297	5622157	2.433	3.627e-18	M03E7.5, M03E7.1
1267	chrV	5660427	5661803	1.653	6.402e-17	C14C11.6
1268	chrV	5662663	5664383	2.214	5.57e-18	C14C11.6
1269	chrV	5665157	5665845	1.495	2.022e-16	C14C11.2
1270	chrV	5668855	5670145	2.117	5.91e-17	C14C11.7, C14C11.8
1271	chrV	5681368	5681454	1.438	4.639e-17	C14C11.8, F25B4.5
1272	chrV	5686313	5688119	3.071	6.644e-21	F25B4.6
1273	chrV	5689151	5690613	2.827	3.423e-18	F25B4.7, F25B4.8
1274	chrV	5707598	5707684	1.382	6.976e-16	F25B4.9, F25B4.2
1275	chrV	5707770	5707856	1.398	3.178e-16	F25B4.9, F25B4.2
1276	chrV	5709017	5709619	1.771	2.718e-19	F25B4.9, F25B4.2
1277	chrV	5714435	5715553	2.091	3.906e-24	F25B4.2, F25B4.1
1278	chrV	5719423	5724497	2.166	6.447e-18	K09H11.3
1279	chrV	5757607	5757865	1.843	1.012e-17	K09H11.7, C53A3.1
1280	chrV	5778935	5782289	3.175	1.774e-21	F44E7.4, F44E7.5
1281	chrV	5792953	5794157	2.355	3.069e-19	F44E7.9
1282	chrV	5827783	5829847	2.557	1.526e-18	ZC250.1, F26F12.7
1283	chrV	5919029	5920749	2.735	2.288e-18	C04E6.11
1284	chrV	5942077	5943109	2.626	3.627e-17	M03F8.3
1285	chrV	5946205	5947409	1.774	4.082e-18	M03F8.2
1286	chrV	5947538	5947624	1.41	1.823e-16	M03F8.2
1287	chrV	5948312	5948398	1.427	8.176e-17	M03F8.2
1288	chrV	5965899	5966931	1.943	2.469e-18	C10F3.5, C10F3.4
1289	chrV	6019477	6021025	3.05	1.578e-20	F29G9.5
1290	chrV	6045879	6047341	2.761	8.295e-18	R01B10.2, R01B10.1
1291	chrV	6055339	6057145	2.042	5.292e-18	R01B10.6, Y38A10A.1
1292	chrV	6097909	6099457	2.853	3.344e-24	Y38A10A.4, Y38A10A.7
1293	chrV	6103499	6104359	2.616	2.066e-19	Y38A10A.5, F17A9.3
1294	chrV	6109605	6110981	2.492	3.54e-18	F17A9.2
1295	chrV	6112959	6113561	1.752	1.863e-20	F17A9.4, F17A9.5, F17A9.2
1296	chrV	6214869	6216933	2.143	1.376e-17	W06H8.1
1297	chrV	6237143	6237917	2.081	3.785e-18	W06H8.6, K08B12.3
1298	chrV	6269393	6270941	2.52	6.395e-23	K08B12.1, F31F7.3
1299	chrV	6427977	6431245	2.526	2.398e-21	T05H4.13
1300	chrV	6431675	6432363	1.522	1.279e-17	T05H4.13
1301	chrV	6432535	6437007	2.466	9.209e-19	T05H4.14
1302	chrV	6452315	6453863	2.541	5.07e-18	T05H4.2
1303	chrV	6497422	6497508	1.392	4.357e-16	W01A11.5, W01A11.2
1304	chrV	6500432	6500518	1.424	9.226e-17	W01A11.2
1305	chrV	6500647	6502023	1.763	3.76e-18	W01A11.2, W01A11.1
1306	chrV	6512257	6514407	2.503	2.862e-20	F46E10.8
1307	chrV	6515869	6517589	1.898	2.617e-17	F46E10.9, F46E10.10
1308	chrV	6518965	6520943	2.696	1.867e-18	F46E10.10, F46E10.3
1309	chrV	6574908	6574994	1.597	1.779e-17	K04A8.10, EGAP9.2
1310	chrV	6575080	6575166	1.601	1.485e-17	K04A8.10, EGAP9.2
1311	chrV	6583035	6584325	2.144	9.85e-19	ZK1055.5
1312	chrV	6595677	6597225	2.561	3.383e-19	ZK1055.2
1313	chrV	6601654	6601740	1.403	2.506e-16	ZK1055.1, ZK1055.6
1314	chrV	6613307	6614941	2.047	1.72e-17	F44C4.4, F44C4.3
1315	chrV	6658543	6660435	3.366	2.308e-17	T10H9.4, T10H9.5
1316	chrV	6708638	6708724	1.4	2.936e-16	W02F12.4
1317	chrV	6708810	6708896	1.413	1.617e-16	W02F12.4
1318	chrV	6711003	6713497	2.84	5.61e-18	W02F12.5
1319	chrV	6717367	6718485	2.207	2.005e-17	W02F12.6, W02F12.7
1320	chrV	6786769	6788575	2.585	2.796e-18	ZC404.8, ZC404.3
1321	chrV	6790553	6791327	1.805	4.296e-19	ZC404.3, ZC404.9
1322	chrV	6795068	6795154	1.562	8.483e-17	ZC404.9
1323	chrV	6799755	6800013	1.493	1.872e-16	ZC404.1, ZC404.13
1324	chrV	6840691	6842067	2.493	1.738e-22	T15B7.15, T15B7.2
1325	chrV	6881627	6881885	1.529	1.492e-16	T19F4.1, K11C4.3
1326	chrV	7001081	7001339	1.501	3.971e-18	C33G8.11, C33G8.6
1327	chrV	7052337	7053799	1.684	2.483e-17	F20A1.9
1328	chrV	7062055	7063947	2.58	1.483e-17	Y57E12AL.1
1329	chrV	7086823	7087597	2.37	1.683e-17	VC5.4
1330	chrV	7180993	7182283	2.413	6.623e-19	F09G2.4
1331	chrV	7192947	7193463	1.782	8.233e-17	F09G2.8
1332	chrV	7193893	7195011	2.377	2.943e-18	F09G2.8
1333	chrV	7198279	7199827	2.623	5.075e-20	F09G2.9, F09G2.2
1334	chrV	7201117	7201461	1.556	1.064e-16	F09G2.2, F09G2.1
1335	chrV	7201590	7201676	1.812	5.788e-22	F09G2.2, F09G2.1
1336	chrV	7218403	7218489	1.425	1.001e-16	C13F10.4, C13F10.5
1337	chrV	7222961	7224423	2.921	2.778e-24	C13F10.6, C13F10.2
1338	chrV	7225713	7227089	1.867	1.189e-19	C13F10.1
1339	chrV	7232851	7234141	2.492	3.064e-17	C05C8.4
1340	chrV	7238957	7240677	2.923	4.599e-22	C05C8.9
1341	chrV	7467545	7468835	2.645	3.56e-22	F25E5.14, F25E5.1
1342	chrV	7577453	7579345	3.413	1.112e-20	F19F10.12
1343	chrV	7582269	7584419	3.345	6.914e-18	F19F10.10, F19F10.11, F19F10.12
1344	chrV	7589665	7591385	3.186	1.321e-19	C50E3.5
1345	chrV	7684222	7684308	1.379	7.843e-16	C12D5.7, C12D5.11
1346	chrV	7713376	7713462	1.573	5.211e-17	ZK105.7, ZK105.5
1347	chrV	7730275	7730791	1.767	1.24e-20	ZK105.6, Y97E10C.1
1348	chrV	7737241	7738187	2.322	5.95e-17	T05B11.3, T05B11.6
1349	chrV	7778263	7779639	2.289	7.103e-19	C26F1.4
1350	chrV	7805267	7807933	3.032	4.745e-20	ZK742.2
1351	chrV	7822123	7823413	2.724	1.421e-19	ZK742.1, ZK742.5
1352	chrV	7850589	7851277	1.81	1.465e-20	C37C3.8, C37C3.3
1353	chrV	7855061	7857383	3.304	2.766e-20	C37C3.9, C37C3.2
1354	chrV	7953445	7953617	1.631	1.598e-16	F26D11.3
1355	chrV	7981266	7981352	1.649	1.642e-18	F26D11.11, F26D11.1
1356	chrV	7982857	7984147	1.985	4.417e-17	F26D11.11, F26D11.1
1357	chrV	7985867	7987501	2.868	9.441e-20	Y97E10AL.2
1358	chrV	8009689	8013043	3.217	2.029e-18	Y97E10AR.4
1359	chrV	8015881	8017257	2.932	2.464e-17	Y97E10AR.6, F43H9.2
1360	chrV	8024137	8025685	2.583	4.956e-18	F43H9.2, F43H9.1
1361	chrV	8026459	8027749	2.381	4.904e-17	F43H9.3
1362	chrV	8031705	8034801	2.282	1.288e-17	ZC513.6, ZC513.4
1363	chrV	8037338	8037424	1.433	6.162e-17	ZC513.4
1364	chrV	8037639	8037725	1.412	3.423e-16	ZC513.4, ZC513.5
1365	chrV	8037897	8038069	1.412	1.834e-16	ZC513.5
1366	chrV	8131121	8133357	2.637	2.529e-19	D1014.8
1367	chrV	8136109	8136281	1.385	6.161e-16	D1014.4
1368	chrV	8154900	8154986	1.397	3.439e-16	D1014.2, D1014.1
1369	chrV	8181001	8182549	2.254	1.116e-17	F20D6.9, F20D6.4
1370	chrV	8182893	8184355	2.322	2.152e-17	F20D6.9, F20D6.4
1371	chrV	8184484	8184570	1.39	4.714e-16	F20D6.4
1372	chrV	8202458	8202544	1.402	2.713e-16	F20D6.11, K07C11.5
1373	chrV	8220217	8220819	1.792	6.917e-17	K07C11.8, K07C11.9
1374	chrV	8222797	8224517	2.764	4.642e-18	K07C11.9
1375	chrV	8302777	8305615	2.781	1.759e-17	W02D7.6
1376	chrV	8348701	8349045	1.626	1.206e-18	C08D8.2, C08D8.1
1377	chrV	8358720	8358806	1.44	4.276e-17	F38E1.7
1378	chrV	8361085	8362461	2.529	3.25e-20	F38E1.9
1379	chrV	8426789	8427305	1.872	4.148e-18	F52E1.13
1380	chrV	8429197	8430057	1.779	1.242e-16	F52E1.13
1381	chrV	8430874	8430960	1.409	1.897e-16	F52E1.13
1382	chrV	8431089	8432121	2.853	7.596e-19	F52E1.13
1383	chrV	8432250	8432336	1.598	1.701e-17	F52E1.13
1384	chrV	8432465	8433583	1.719	2.456e-17	F52E1.13
1385	chrV	8447859	8448891	1.994	1.149e-17	F52E1.13, T23B12.5
1386	chrV	8462737	8465575	3.202	5.152e-18	T23B12.7
1387	chrV	8520701	8523711	3.17	7.77e-19	F45F2.11
1388	chrV	8571699	8573333	3.116	9.031e-20	F25G6.9
1389	chrV	8608679	8609539	1.954	9.319e-20	F41E6.9, F41E6.4
1390	chrV	8633619	8634565	1.86	2.583e-17	F41E6.13, F41E6.14
1391	chrV	8776293	8777153	2	1.204e-17	B0507.3, B0507.2
1392	chrV	8950701	8952937	3.217	1.403e-18	T19A5.2
1393	chrV	8958957	8959731	1.997	3.435e-21	T19A5.2, T19A5.1
1394	chrV	8966611	8967385	1.716	9.358e-18	T19A5.4, T19A5.5
1395	chrV	9177741	9178859	2.409	8.492e-18	C24B5.5, C24B5.2
1396	chrV	9211195	9212141	1.883	2.65e-17	T18H9.5, T18H9.6
1397	chrV	9214721	9216097	2.06	1.179e-17	T18H9.6, T18H9.7
1398	chrV	9222203	9223493	2.379	1.236e-17	T18H9.7, T18H9.1
1399	chrV	9231319	9231491	1.418	1.328e-16	F07C3.3
1400	chrV	9245767	9246713	2.286	4.924e-19	F07C3.5, F07C3.7
1401	chrV	9249637	9250669	2.005	2.181e-17	F07C3.7, F07C3.8
1402	chrV	9325833	9329359	2.826	2.699e-19	F44A2.1
1403	chrV	9335981	9336153	1.788	2.36e-19	K07B1.4, K07B1.3
1404	chrV	9336411	9338045	3.049	2.334e-20	K07B1.4, K07B1.3
1405	chrV	9346989	9350085	2.377	3.309e-24	K07B1.7
1406	chrV	9384743	9386377	2.343	1.881e-17	E02C12.12, F36D4.3
1408	chrV	9401771	9403319	2.741	5.554e-21	F36D4.3, F36D4.2
1409	chrV	9427313	9428861	2.245	3.531e-17	F36D4.5, F36D4.6
1410	chrV	9515635	9517011	2.565	3.082e-18	F11A3.1, F11A3.2
1411	chrV	9538769	9539973	2.328	1.342e-22	C50F4.4
1412	chrV	9541607	9541865	1.481	1.457e-17	C50F4.12
1413	chrV	9545993	9549605	2.472	2.629e-17	C50F4.11
1414	chrV	9550895	9552959	2.459	3.231e-21	C50F4.14
1415	chrV	9585037	9586241	2.471	3.323e-18	F25B3.6, K09G1.1
1416	chrV	9641281	9643603	2.356	2.201e-18	T06E4.3
1417	chrV	9645581	9649795	2.325	1.948e-18	T06E4.1
1418	chrV	9649967	9650311	1.426	1.467e-16	T06E4.1
1419	chrV	9654009	9654095	1.423	1.081e-16	T06E4.1, B0331.1
1420	chrV	9675853	9675939	1.431	1.134e-16	ZK287.2, ZK287.3
1421	chrV	9692709	9694601	2.735	2.61e-18	ZK287.6
1422	chrV	9695289	9695547	1.417	2.316e-16	ZK287.6, ZK287.7
1423	chrV	9706125	9707673	2.469	3.379e-18	ZK287.8, F40F9.1
1424	chrV	9732011	9733387	2.009	1.565e-19	F40F9.6, F40F9.7
1425	chrV	9733989	9734763	1.959	6.243e-20	F40F9.6, F40F9.7
1426	chrV	9779053	9779999	1.861	8.851e-19	F46B6.3
1427	chrV	9780601	9781375	1.647	4.126e-20	F46B6.4
1428	chrV	9781977	9789201	1.942	1.717e-17	F46B6.6
1429	chrV	9791867	9793501	2.801	2.399e-19	F46B6.7, F46B6.8
1430	chrV	9858345	9859893	2.532	3.778e-19	R07B5.8, T11A5.1
1431	chrV	9932477	9934197	2.793	3.773e-19	T07C12.12
1432	chrV	9981067	9981755	1.838	1.331e-18	C27H6.1, C27H6.2
1433	chrV	9982271	9988807	2.98	2.513e-19	C27H6.3
1434	chrV	9993451	9995257	3.029	8.184e-21	K08H10.7
1435	chrV	10005147	10006523	2.496	8.8e-18	K08H10.6, K08H10.4
1436	chrV	10007211	10007469	1.51	5.241e-18	K08H10.6, K08H10.4
1437	chrV	10021057	10022433	1.755	2.322e-18	K08H10.3, K08H10.1
1438	chrV	10022820	10022906	1.404	2.408e-16	K08H10.3, K08H10.1
1439	chrV	10026045	10026819	1.566	9.491e-18	K08H10.2
1440	chrV	10026948	10027034	1.446	3.215e-17	K08H10.2
1441	chrV	10027507	10028109	1.493	3.873e-17	K08H10.2
1442	chrV	10028883	10028969	1.415	1.759e-16	K08H10.2
1443	chrV	10033441	10034559	2.47	4.531e-20	T06E8.1, T06E8.2
1444	chrV	10037827	10038859	1.856	6.523e-17	T06E8.2
1445	chrV	10057005	10058295	2.623	2.187e-22	F57A8.3, F57A8.8
1446	chrV	10086331	10087277	1.773	5.365e-18	R04B5.4, R04B5.6
1447	chrV	10136125	10137587	3.133	5.112e-25	C08B6.7, C08B6.8
1448	chrV	10180071	10181189	2.731	3.734e-27	C51E3.7, ZK856.1
1449	chrV	10203979	10204925	1.969	1.32e-17	ZK856.6, ZK856.7
1450	chrV	10205871	10209569	2.761	9.068e-18	ZK856.11, ZK856.10
1451	chrV	10209827	10210257	1.708	6.093e-18	ZK856.13
1452	chrV	10214127	10216449	2.548	1.866e-18	ZK856.9, ZK856.12
1453	chrV	10216965	10218083	1.76	5.819e-17	ZK856.12
1454	chrV	10240701	10242249	3.147	3.152e-20	C12D8.1, C12D8.6
1455	chrV	10248613	10254203	2.607	1.793e-17	C12D8.9, C12D8.10
1456	chrV	10254805	10255751	1.565	7.592e-18	C12D8.10, C12D8.11
1457	chrV	10256009	10256439	1.469	6.113e-17	C12D8.11
1458	chrV	10256611	10258159	2.087	5.745e-19	C12D8.11, Y22F5A.1
1459	chrV	10316553	10318015	2.442	1.479e-19	B0024.9
1460	chrV	10318187	10318703	1.484	1.38e-16	B0024.10
1461	chrV	10319004	10319090	1.419	1.174e-16	B0024.10
1462	chrV	10319864	10319950	1.396	3.578e-16	B0024.10, B0024.11
1463	chrV	10320079	10320251	1.418	1.323e-16	B0024.10, B0024.11
1464	chrV	10320380	10320466	1.42	1.128e-16	B0024.11
1465	chrV	10321713	10323605	3.105	1.129e-22	B0024.12, B0024.13
1466	chrV	10340719	10342095	2.148	3.107e-17	K07C5.1, K07C5.2
1467	chrV	10343815	10344245	1.759	4.489e-22	K07C5.2, K07C5.3
1468	chrV	10344589	10345793	2.065	3.108e-17	K07C5.2, K07C5.3
1469	chrV	10355081	10356887	2.704	1.922e-19	K07C5.4, K07C5.6
1470	chrV	10357747	10358865	2.49	4.027e-17	K07C5.6, K07C5.5
1471	chrV	10363939	10365315	2.5	3.094e-20	K07C5.7, K07C5.8
1472	chrV	10439447	10441081	1.699	4.226e-18	Y32F6A.1
1473	chrV	10442887	10444779	2.259	5.567e-18	Y32F6A.2, Y32F6A.3
1474	chrV	10468687	10468945	1.724	1.894e-18	F22E12.2, F22E12.4
1475	chrV	10527683	10529489	3.176	3.928e-19	C35A5.8, C35A5.9
1476	chrV	10537573	10539809	2.101	3.708e-18	F25D1.1, F25D1.4
1477	chrV	10543593	10544195	1.719	1.68e-18	F25D1.4
1478	chrV	10544367	10544453	1.426	9.202e-17	F25D1.4
1479	chrV	10580831	10582379	2.734	1.4e-22	T21C9.4
1480	chrV	10600353	10602159	2.52	1.818e-19	T21C9.13, T21C9.12
1481	chrV	10604567	10604911	1.455	9.068e-17	T21C9.12, H27A22.1
1482	chrV	10620219	10620477	1.58	1.68e-18	H09F14.1, C32C4.5
1483	chrV	10660209	10661585	2.561	2.066e-18	F29F11.3
1484	chrV	10662445	10664939	2.436	1.511e-17	F29F11.1, F29F11.4
1485	chrV	10682139	10683945	2.346	3.433e-17	F29F11.5, F29F11.6
1486	chrV	10734513	10735717	1.865	1.363e-17	T28B11.1, ZC302.1
1487	chrV	10737953	10740447	2.658	1.715e-17	ZC302.1, ZC302.2
1488	chrV	10742253	10742425	1.511	1.463e-18	ZC302.3
1489	chrV	10771751	10773557	2.734	1.561e-17	D1054.2
1490	chrV	10803829	10804861	1.871	3.017e-17	D1054.12, D1054.13
1491	chrV	10806624	10806710	1.408	1.974e-16	D1054.13
1492	chrV	10806796	10806882	1.503	1.818e-18	D1054.13, D1054.14
1493	chrV	10809763	10810967	2.422	3.468e-17	D1054.15
1494	chrV	10811096	10811182	1.38	7.543e-16	D1054.15, C29A12.2
1495	chrV	10813805	10814149	1.531	1.64e-16	C29A12.2, C29A12.1
1496	chrV	10814665	10817331	2.591	3.222e-17	C29A12.1
1497	chrV	10820771	10821029	1.626	8.446e-17	C29A12.3, C29A12.4
1498	chrV	10893183	10894301	2.309	9.811e-20	F32D8.12, F32D8.4
1499	chrV	10896365	10898429	2.926	6.969e-20	F32D8.5
1500	chrV	10899805	10900407	1.895	8.386e-17	F32D8.6, F32D8.7
1501	chrV	10942461	10943665	1.858	8.85e-18	F17C11.11, F17C11.1
1502	chrV	10962929	10965165	2.658	1.295e-17	F17C11.8, F17C11.10
1503	chrV	10965939	10966197	1.457	5.166e-17	F17C11.10
1504	chrV	10966799	10968863	2.247	2.914e-17	F17C11.10
1505	chrV	11002661	11003521	2.274	5.97e-17	F53B7.3
1506	chrV	11031213	11032589	2.409	1.785e-19	C13G3.3
1507	chrV	11041533	11043081	2.558	5.434e-19	C45B11.1
1508	chrV	11081093	11081609	1.76	1.025e-17	T04C12.5, T04C12.6
1509	chrV	11085565	11086511	1.832	5.384e-17	T04C12.6, Y42A5A.1
1510	chrV	11113085	11113773	1.71	8.515e-19	H19N07.1
1511	chrV	11115063	11116869	3.079	3.296e-18	H19N07.1, H19N07.2
1512	chrV	11122975	11127963	2.725	6.21e-18	C06H2.6
1513	chrV	11231163	11232797	2.785	1.642e-18	T19B10.4, T19B10.5
1514	chrV	11241053	11243891	2.505	1.772e-18	T19B10.6, T19B10.7
1515	chrV	11282161	11284655	1.743	2.731e-17	C03E10.5, C03E10.4
1516	chrV	11329031	11330321	2.456	4.42e-19	F47G9.1, F47G9.6
1517	chrV	11330665	11331697	2.276	1.803e-19	F47G9.1, F47G9.6
1518	chrV	11377277	11378309	2.169	1.296e-18	T02E9.3, F55C10.1
1519	chrV	11485637	11486411	2.14	5.667e-19	T11F9.13, T11F9.9
1520	chrV	11492947	11493721	1.868	4.691e-19	T11F9.11, T11F9.19
1521	chrV	11506535	11508513	2.682	5.977e-18	C55A6.1
1522	chrV	11510319	11510577	1.518	1.218e-17	C55A6.10
1523	chrV	11523735	11524767	2.226	3.69e-19	C55A6.9
1524	chrV	11551685	11552201	1.575	9.129e-18	F38B7.3
1525	chrV	11556587	11560113	1.83	1.51e-17	F38B7.5
1526	chrV	11569831	11570777	1.473	5.336e-17	H12C20.2
1527	chrV	11570949	11573013	2.346	3.282e-19	H12C20.2
1528	chrV	11612487	11614121	2.693	5.584e-18	F35B12.5
1529	chrV	11646629	11647919	2.433	8.745e-20	T27F2.2, T27F2.3
1530	chrV	11675525	11676815	2.297	3.188e-17	F46F3.2, F46F3.4
1531	chrV	11735123	11736671	2.385	2.071e-20	B0240.4
1532	chrV	11766341	11768147	2.723	3.907e-17	F55A11.2
1533	chrV	11772705	11777263	2.209	2.181e-18	F55A11.3, F55A11.4
1534	chrV	11785863	11785949	1.498	2.647e-18	F55A11.6, F55A11.11
1535	chrV	11786121	11786465	1.506	1.915e-17	F55A11.11
1536	chrV	11787841	11790249	1.897	1.778e-17	F55A11.7
1537	chrV	11791023	11791281	1.453	1.054e-16	F55A11.8
1538	chrV	11820392	11820478	1.389	4.903e-16	D2023.3, D2023.2
1539	chrV	11822456	11822542	1.416	1.378e-16	D2023.2
1540	chrV	11822671	11822757	1.428	1.369e-16	D2023.2
1541	chrV	11824391	11825509	1.751	4.704e-18	D2023.2
1542	chrV	11825681	11828089	1.703	4.692e-17	D2023.2, D2023.4
1543	chrV	11828863	11831099	3.139	2.549e-17	D2023.6
1544	chrV	11846407	11847611	1.779	4.966e-17	R13H4.8, R13H4.4
1545	chrV	11899254	11899340	1.515	1.001e-18	K12G11.6, R31.1
1546	chrV	11899469	11899555	1.516	1.979e-18	K12G11.6, R31.1
1547	chrV	11919937	11920281	1.707	5.572e-17	R31.1, R31.2
1548	chrV	11921829	11925269	2.123	3.368e-18	R31.2
1549	chrV	11935073	11937137	2.797	8.104e-19	F58H1.2, F58H1.3
1550	chrV	11937868	11937954	1.379	7.843e-16	F58H1.3
1551	chrV	11981943	11983147	2.331	4.487e-21	C52E4.3, C52E4.4
1552	chrV	11984007	11985813	3.12	1.198e-17	C52E4.4
1553	chrV	11995703	11997595	3.298	1.027e-19	C52E4.6, C52E4.7
1554	chrV	12003959	12004475	1.99	9.142e-22	F57F5.2
1555	chrV	12015999	12016343	1.569	1.694e-16	F57F5.4, F57F5.5
1556	chrV	12020815	12021331	1.612	2.433e-18	F57F5.5
1557	chrV	12026878	12026964	1.38	7.543e-16	F10C2.3, F10C2.2
1558	chrV	12042917	12044981	2.765	2.509e-17	F10C2.2, F10C2.4
1559	chrV	12051044	12051130	1.511	1.24e-18	F10C2.5, F10C2.6
1560	chrV	12051603	12051947	1.476	5.983e-17	F10C2.6
1561	chrV	12052721	12053065	1.518	3.292e-17	F10C2.6
1562	chrV	12053323	12053839	1.81	2.191e-19	F10C2.6
1563	chrV	12058913	12059515	1.53	4.515e-17	F10C2.7, R07B7.2
1564	chrV	12059773	12060461	1.812	5.599e-20	R07B7.2
1565	chrV	12061149	12062697	2.135	8.672e-19	R07B7.2
1566	chrV	12067685	12069405	2.777	1.5e-19	R07B7.4
1567	chrV	12082133	12082907	1.94	6.425e-19	R07B7.9
1568	chrV	12085143	12086347	2.06	1.635e-20	R07B7.8
1569	chrV	12103461	12103891	1.576	1.474e-17	R07B7.16, C13C4.2
1570	chrV	12109223	12109739	1.561	3.602e-17	C13C4.1, C13C4.3
1571	chrV	12114125	12114555	1.573	2.838e-17	C13C4.4, C13C4.5
1572	chrV	12127025	12127713	1.835	5.417e-18	C13C4.6
1573	chrV	12186279	12187483	2.302	2.695e-17	ZK863.4, ZK863.5
1574	chrV	12192901	12194191	2.655	2.719e-21	ZK863.8, ZK863.6
1575	chrV	12247855	12250005	2.613	1.937e-17	T04H1.2, T04H1.4
1576	chrV	12250865	12251037	1.463	1.981e-17	T04H1.4
1577	chrV	12251252	12251338	1.43	6.957e-17	T04H1.4
1578	chrV	12251467	12252843	1.542	5.794e-17	T04H1.4
1579	chrV	12253015	12254391	1.645	3.077e-17	T04H1.5
1580	chrV	12273569	12275031	2.306	2.12e-18	F55C5.5
1581	chrV	12289823	12291629	2.194	1.96e-18	F55C5.7
1582	chrV	12293521	12294639	2.247	6.075e-19	F55C5.8
1583	chrV	12297907	12298165	1.478	7.126e-17	F55C5.9, C51F7.1
1584	chrV	12303196	12303282	1.407	2.138e-16	F55C5.9, C51F7.1
1585	chrV	12320009	12321557	2.654	3.341e-19	R04F11.5
1586	chrV	12345551	12346927	2.395	8.107e-18	F23H12.2
1587	chrV	12376597	12377027	1.915	1.014e-22	F23H12.7, K01D12.1
1588	chrV	12389024	12389110	1.569	6.224e-17	K01D12.15
1589	chrV	12402397	12404031	2.809	3.761e-19	K01D12.6
1590	chrV	12416071	12416845	1.884	6.855e-20	K01D12.12, C54D10.1
1591	chrV	12453051	12453997	2.382	2.858e-18	F28C1.1
1592	chrV	12465521	12465693	1.452	2.178e-16	F28C1.2, F28C1.3
1593	chrV	12467585	12468617	1.93	1.454e-18	F28C1.2, F28C1.3
1594	chrV	12490590	12490676	1.403	2.607e-16	W04D2.2, W04D2.3
1595	chrV	12490762	12490848	1.379	7.843e-16	W04D2.2, W04D2.3
1596	chrV	12499405	12500953	2.548	2.213e-17	W04D2.4
1597	chrV	12562443	12563647	2.442	5.156e-23	F45D3.4, F45D3.5
1598	chrV	12600971	12603637	2.855	3.13e-18	C14C10.3, C14C10.5
1599	chrV	12650335	12650507	1.49	1.657e-17	F56H9.4
1600	chrV	12651797	12652743	1.923	5.294e-17	F56H9.4, F56H9.5
1601	chrV	12661429	12663235	2.767	1.813e-17	W05B10.2, W05B10.1
1602	chrV	12698925	12700903	2.903	3.628e-19	K10C8.4, K10C8.3
1603	chrV	12711094	12711180	1.456	1.966e-17	R11D1.1, R11D1.2
1604	chrV	12730315	12731949	2.554	9.902e-20	R11D1.8, R11D1.10, R11D1.9
1605	chrV	12749493	12750611	2.079	2.736e-18	C15C8.4
1606	chrV	12765145	12767037	3.106	5.166e-20	F18E2.2
1607	chrV	12789741	12789999	1.547	2.787e-19	ZC455.9
1608	chrV	12816831	12817347	1.574	7.406e-17	ZC443.3, ZC443.4
1609	chrV	12821561	12822163	1.617	1.529e-17	ZC443.4, ZC443.5
1610	chrV	12868173	12868689	1.823	4.492e-18	T07F10.6
1611	chrV	12871613	12872817	2.55	1.567e-17	T07F10.3
1612	chrV	12953485	12955721	2.449	1.756e-17	T16G1.9, T16G1.10
1613	chrV	12969739	12971287	2.117	1.238e-19	R186.8
1614	chrV	12972405	12973953	2.757	1.603e-18	R186.4
1615	chrV	13002677	13008783	2.339	8.474e-18	F15B9.4
1616	chrV	13011965	13013083	2.338	1.143e-22	F15B9.5
1617	chrV	13043441	13045247	2.807	2.411e-19	W07G4.3
1618	chrV	13049762	13049848	1.41	1.823e-16	W07G4.4, W07G4.5
1619	chrV	13049934	13050020	1.392	4.357e-16	W07G4.4, W07G4.5
1620	chrV	13087645	13090913	2.248	3.504e-18	C34B4.2
1621	chrV	13118261	13119379	1.508	5.353e-17	C34B4.1, B0365.1
1622	chrV	13154897	13156359	2.368	2.28e-20	K03H4.2
1623	chrV	13178461	13179837	2.522	1.673e-18	T09E8.2
1627	chrV	13313653	13316491	3.115	7.529e-20	C50B6.2, C50B6.3
1628	chrV	13337561	13338937	2.384	1.662e-17	C50B6.8, C50B6.9
1629	chrV	13408683	13409629	2.267	1.617e-20	F53F1.2
1630	chrV	13411005	13411865	1.778	2.03e-17	F53F1.3
1631	chrV	13437493	13437923	1.549	1.39e-18	Y2H9A.1
1632	chrV	13439213	13441105	3.202	5.501e-19	Y2H9A.1, Y2H9A.3
1633	chrV	13459767	13462949	3.543	8.714e-18	F25H9.2
1634	chrV	13464497	13467593	2.565	1.592e-19	F25H9.4, F25H9.5
1635	chrV	13469829	13471893	2.924	3.944e-21	F25H9.6
1636	chrV	13493221	13493479	1.646	2.336e-18	T10G3.3, T10G3.5
1637	chrV	13499413	13500789	2.556	1.45e-22	T10G3.5, T10G3.6
1638	chrV	13501563	13502423	2.088	2.104e-17	R11G10.1
1639	chrV	13529771	13530975	2.171	4.005e-17	R11G10.2, C56A3.2
1640	chrV	13553507	13555055	2.724	8.211e-21	C56A3.4
1641	chrV	13558151	13559527	2.395	5.375e-20	C56A3.6, C56A3.7
1642	chrV	13562881	13565031	1.775	2.204e-17	C56A3.8
1643	chrV	13566837	13568643	3.058	7.145e-21	C56A3.1, C50B8.1
1644	chrV	13570535	13572427	2.877	8.229e-18	C50B8.2
1645	chrV	13574319	13574749	1.571	9.397e-18	C50B8.2, C50B8.4
1646	chrV	13593755	13594873	2.573	3.757e-20	F53F4.2, F53F4.3
1647	chrV	13627467	13630133	2.595	9.645e-19	F53F4.10, F53F4.12
1648	chrV	13656105	13658599	1.9	9.855e-18	H37A05.1, F58G11.1
1649	chrV	13660147	13660749	1.989	5.461e-18	H37A05.1, F58G11.1
1650	chrV	13661179	13664017	2.646	1.168e-19	H37A05.1, F58G11.1
1651	chrV	13666425	13668145	2.326	8.341e-18	F58G11.1, F58G11.2
1652	chrV	13672187	13675197	2.077	7.436e-18	F58G11.3
1653	chrV	13680099	13682421	3.19	6.273e-18	F58G11.6
1654	chrV	13717251	13718627	2.594	1.479e-18	T01D3.5
1655	chrV	13729979	13730151	1.581	5.085e-18	F35E12.3, F35E12.7
1656	chrV	13758875	13760595	2.199	7.766e-18	F20G2.2, F20G2.6
1657	chrV	13784159	13785449	1.933	6.138e-18	F53C11.3
1658	chrV	13790867	13791985	1.786	1.703e-18	F53C11.4, F53C11.5
1659	chrV	13792329	13792673	1.581	3.531e-18	F53C11.5
1660	chrV	13811335	13812023	1.939	1.029e-16	F53C11.8, F55B12.1
1661	chrV	13820795	13822773	2.687	2.2e-20	F55B12.3
1662	chrV	13829481	13830857	1.752	3.142e-17	F55B12.4, F55B12.5
1663	chrV	13882457	13883575	1.91	8.86e-18	T22G5.2, T22G5.3
1664	chrV	13894841	13896389	2.747	2.799e-21	T22G5.6, T22G5.5
1665	chrV	13908515	13909461	2.355	5.262e-27	C06B3.4
1666	chrV	13955127	13955901	2.339	1.429e-20	R10D12.8
1667	chrV	13962867	13965361	2.306	2.133e-20	R10D12.12
1668	chrV	13997783	13998213	1.447	1.116e-16	F58E10.7, F58E10.3, F58E10.1
1669	chrV	13998471	13998557	1.441	1.238e-16	F58E10.7, F58E10.3, F58E10.1
1670	chrV	13998686	13998772	1.393	4.027e-16	F58E10.7, F58E10.3, F58E10.1
1671	chrV	13999417	13999675	1.497	2.174e-16	F58E10.7, F58E10.3, F58E10.1
1672	chrV	14000105	14000277	1.452	2.648e-17	F58E10.7, F58E10.3, F58E10.1
1673	chrV	14001008	14001094	1.541	2.632e-19	F58E10.7, F58E10.3, F58E10.1
1674	chrV	14008361	14008619	1.517	7.424e-17	F58E10.7, F58E10.3
1675	chrV	14009092	14009178	1.407	2.054e-16	F58E10.7, F58E10.3
1676	chrV	14009264	14009350	1.468	1.058e-17	F58E10.7, F58E10.3
1677	chrV	14009479	14009565	1.436	5.393e-17	F58E10.7, F58E10.3
1678	chrV	14014123	14015843	2.408	1.806e-18	F58E10.3, F58E10.4
1679	chrV	14015972	14016058	1.397	3.306e-16	F58E10.4
1680	chrV	14016703	14016875	1.405	2.43e-16	F58E10.4, F58E10.5
1681	chrV	14040095	14041643	3.021	6.595e-21	T08G5.5, T08G5.7
1682	chrV	14057295	14058585	2.56	1.738e-19	F58D12.1, F58D12.3
1683	chrV	14059015	14059617	1.974	1.703e-18	F58D12.1, F58D12.3
1684	chrV	14135211	14136071	1.784	2.848e-20	H39E23.1
1685	chrV	14185177	14185349	1.476	1.217e-17	ZC376.8, ZC376.5, ZC376.1
1686	chrV	14187327	14189305	3.081	5.648e-18	ZC376.6
1687	chrV	14191025	14191111	1.405	3.651e-16	ZC376.6
1688	chrV	14194637	14194723	1.584	7.695e-20	ZC376.6, ZC376.7
1689	chrV	14194895	14196615	2.074	6.867e-20	ZC376.6, ZC376.7
1690	chrV	14206419	14206935	1.695	1.078e-16	T16A9.1, T16A9.3
1691	chrV	14277068	14277154	1.421	1.084e-16	F40G12.6, F40G12.7
1692	chrV	14325099	14325443	1.884	3.894e-18	F47B8.3
1693	chrV	14349265	14350383	2.508	2.031e-18	F47B8.11, Y49A3A.1
1694	chrV	14351587	14354339	2.587	1.744e-17	Y49A3A.1
1695	chrV	14357177	14359327	2.612	6.683e-18	Y49A3A.5
1696	chrV	14359972	14360058	1.38	7.543e-16	Y49A3A.4
1697	chrV	14417205	14422365	2.756	1.433e-17	C15H11.3, C15H11.11
1698	chrV	14422752	14422838	1.44	4.276e-17	C15H11.4
1699	chrV	14423569	14423913	1.467	2.08e-17	C15H11.4
1700	chrV	14425031	14428299	2.636	5.042e-19	C15H11.9, F23B12.1
1701	chrV	14446359	14447477	1.939	1.049e-18	F23B12.3, F23B12.4
1702	chrV	14449369	14450917	2.934	1.588e-17	F23B12.6
1703	chrV	14455991	14457109	1.748	4.887e-17	F23B12.8
1704	chrV	14458485	14461065	3.017	2.447e-20	F23B12.8, F08H9.1
1705	chrV	14461409	14462957	2.038	4.536e-17	F08H9.1
1706	chrV	14521179	14521523	1.535	6.334e-18	C53A5.2
1707	chrV	14522125	14522985	1.667	3.177e-18	C53A5.2
1708	chrV	14523759	14524791	1.748	4.08e-18	C53A5.2
1709	chrV	14525092	14525178	1.389	4.903e-16	C53A5.2
1710	chrV	14525307	14525393	1.385	6.418e-16	C53A5.2
1711	chrV	14526253	14527543	2.574	1.424e-21	C53A5.1
1712	chrV	14545861	14546119	1.711	3.228e-22	C53A5.5, C53A5.6
1713	chrV	14547667	14549645	2.601	1.002e-18	C53A5.6, C53A5.13
1714	chrV	14550763	14551451	1.699	2.549e-18	C53A5.13
1715	chrV	14599181	14601503	2.836	2.131e-17	R11H6.2
1716	chrV	14612253	14612855	1.774	2.422e-17	R11H6.4
1717	chrV	14614059	14615693	3.257	2.629e-22	R11H6.5, F43D2.1
1718	chrV	14646481	14649233	2.515	9.063e-18	C54G10.2
1719	chrV	14687159	14688191	1.887	5.182e-19	C47E8.4
1720	chrV	14691373	14692061	2.214	4.727e-20	C47E8.6
1721	chrV	14699887	14708143	2.624	8.838e-18	C47E8.8
1722	chrV	14709261	14709605	1.665	4.676e-17	C47E8.8
1723	chrV	14709777	14709863	1.599	2.762e-16	C47E8.8
1724	chrV	14709992	14710078	1.579	3.989e-17	C47E8.8
1725	chrV	14715797	14716055	1.607	7.303e-17	R08A2.5
1726	chrV	14734115	14734975	1.689	4.656e-17	Y50E8A.4
1727	chrV	14736007	14737899	2.66	2.305e-19	Y50E8A.5
1728	chrV	14775567	14776169	1.762	1.062e-17	Y50E8A.16
1729	chrV	14785629	14786317	1.704	3.66e-19	Y50E8A.12
1730	chrV	14834993	14836197	1.971	8.116e-20	W06A7.3
1732	chrV	14898031	14898547	1.981	8.791e-23	H12D21.5, H12D21.7
1733	chrV	14902245	14902589	1.479	8.271e-17	H12D21.6, H12D21.10
1734	chrV	14914887	14915231	1.526	7.211e-17	H12D21.9, H12D21.11
1735	chrV	14992115	14995383	2.384	4.156e-18	T01C3.2
1736	chrV	15003983	15008627	3.511	1.497e-19	T01C3.8
1737	chrV	15009057	15009229	1.613	1.183e-17	T01C3.10
1738	chrV	15018259	15018689	1.465	1.473e-16	F14H8.1, F14H8.2
1739	chrV	15050423	15051025	1.611	6.862e-18	C25D7.3, C25D7.4
1740	chrV	15058335	15060227	1.697	1.38e-17	C25D7.6
1741	chrV	15061345	15063065	2.37	3.258e-18	C25D7.6, C25D7.15
1742	chrV	15067623	15069859	2.517	4.34e-18	C25D7.9, C25D7.8
1743	chrV	15070117	15070203	1.419	2.11e-16	C25D7.10
1744	chrV	15071149	15074761	2.159	4.964e-18	C01G10.12, C01G10.11
1745	chrV	15084135	15086543	3.136	4.136e-21	C01G10.9
1746	chrV	15087059	15089037	2.88	1.197e-20	C01G10.7
1747	chrV	15110279	15110967	1.855	7.879e-19	C01G10.13, Y75B12A.2
1748	chrV	15136122	15136208	1.438	4.831e-17	T01G5.5, K08F9.2
1749	chrV	15138487	15140293	2.828	6.32e-20	K08F9.2, K08F9.1
1750	chrV	15145797	15147173	2.825	2.72e-23	K08F9.3
1751	chrV	15186991	15187679	1.68	7.453e-20	T09F5.11, Y75B12B.1
1752	chrV	15187851	15187937	1.416	2.471e-16	Y75B12B.1
1753	chrV	15188109	15188539	1.6	1.367e-17	Y75B12B.1, Y75B12B.3
1754	chrV	15189915	15192839	3.135	2.443e-17	Y75B12B.4
1755	chrV	15264391	15265423	1.923	2.826e-20	M01B2.10
1756	chrV	15391155	15392015	2.229	3.08e-24	R08H2.3, T06E6.1
1757	chrV	15393563	15398809	2.392	1.934e-18	T06E6.1
1758	chrV	15400185	15400615	1.502	8.372e-17	T06E6.3
1759	chrV	15513705	15514823	2.37	2.392e-18	C06B8.7, C06B8.8
1760	chrV	15540365	15543117	2.173	4.818e-17	F21A3.5
1761	chrV	15572013	15576485	2.446	1.743e-18	F28F8.3
1762	chrV	15578979	15581989	2.761	1.599e-18	F28F8.6, F28F8.7
1763	chrV	15587923	15591449	3.047	1.656e-18	F28F8.7, B0391.10
1764	chrV	15592481	15592997	1.596	5.059e-18	F28F8.7, B0391.10
1765	chrV	15599103	15599619	1.903	4.962e-19	B0391.9, B0391.11
1766	chrV	15600049	15601081	2.039	6.203e-18	B0391.9, B0391.11
1767	chrV	15613207	15613551	1.924	5.981e-21	B0391.5, B0391.4
1768	chrV	15635911	15636341	1.598	1.903e-17	C55A1.3, C55A1.12
1769	chrV	15661969	15663087	2.075	3.619e-17	F53E4.1, K06B4.4
1770	chrV	15670354	15670440	1.398	3.178e-16	F53E4.1, K06B4.4
1771	chrV	15768093	15769727	2.211	6.88e-21	F57A10.3
1772	chrV	15773339	15773769	1.772	1.319e-18	F57A10.5
1773	chrV	15803181	15803783	1.948	2.001e-19	T26E4.11
1774	chrV	15905822	15905908	1.43	6.957e-17	T06C12.14, F35E8.1
1775	chrV	15911928	15912014	1.413	1.617e-16	F35E8.3, F35E8.4
1776	chrV	16024803	16026265	2.521	1.75e-19	T10C6.4, T10C6.5
1777	chrV	16026781	16029189	1.967	2.039e-17	T10C6.6
1778	chrV	16030221	16031425	1.698	6.271e-17	T10C6.8
1779	chrV	16097215	16097903	1.611	9.424e-17	F22B8.7
1780	chrV	16123101	16123273	1.693	2.005e-16	F44G3.1, F44G3.6
1781	chrV	16162489	16162919	1.782	2.587e-21	F10A3.6, F10A3.5
1782	chrV	16356591	16357537	1.607	4.794e-18	W08G11.1, W08G11.4
1783	chrV	16357709	16358483	1.807	2.024e-18	W08G11.1, W08G11.4
1784	chrV	16369491	16369577	1.535	3.963e-18	W08G11.4, W08G11.3
1785	chrV	16371082	16371168	1.383	6.451e-16	W08G11.4, W08G11.3
1786	chrV	16403289	16405697	2.558	1.167e-17	F13A7.13, F26D2.2
1787	chrV	16407804	16407890	1.532	3.15e-16	F13A7.13, F26D2.2
1788	chrV	16408019	16409137	2.104	3.104e-17	F26D2.2
1789	chrV	16501157	16502275	2.016	2.346e-19	F36D3.6, F36D3.1
1790	chrV	16512251	16512423	1.565	9.102e-18	F36D3.3, F36D3.5
1791	chrV	16540115	16542179	2.737	2.132e-20	Y32B12B.2
1792	chrV	16555337	16556713	1.893	3.445e-17	Y32B12B.4
1793	chrV	16559809	16560325	1.634	1.781e-17	Y32B12B.4
1794	chrV	16619106	16619192	1.483	4.998e-18	Y32B12C.3, Y70C5A.2
1795	chrV	16744881	16745397	1.815	7.236e-17	T25E12.7, T25E12.6
1796	chrV	16748665	16750471	1.826	3.399e-18	T25E12.5, T25E12.4
1798	chrV	16801383	16802157	1.633	5.202e-17	W06H3.3
1799	chrV	16802759	16803447	1.846	4.138e-20	W06H3.3
1800	chrV	16920493	16922385	1.941	2.06e-19	Y102A5C.1, Y102A5C.2
1801	chrV	16966847	16968997	2.884	3.317e-18	Y102A5C.18
1802	chrV	16969169	16969255	1.433	8.482e-17	Y102A5C.18, Y102A5C.19
1803	chrV	17020253	17020941	1.91	4.843e-17	F49H6.4
1804	chrV	17157251	17158541	2.17	1.731e-17	Y102A5D.1, F40D4.13
1805	chrV	17212549	17212893	1.833	3.702e-20	Y68A4A.10, Y68A4A.9
1806	chrV	17279156	17279242	1.605	8.66e-21	K10G4.3, K10G4.1
1807	chrV	17317211	17318329	2.218	5.825e-17	F31E9.6, F31E9.5
1808	chrV	17517161	17517677	2.249	6.792e-19	K03D7.11, C18D4.1
1809	chrV	17521117	17521891	2.191	1.357e-18	K03D7.11, C18D4.1
1810	chrV	17540467	17541843	2.204	2.544e-17	C18D4.6, C18D4.7
1811	chrV	17637389	17637819	1.823	7.731e-18	F57G4.2
1812	chrV	17651149	17651923	1.592	2.123e-17	F57G4.9, F57G4.8
1813	chrV	17657341	17658975	1.589	4.983e-18	F59A1.9
1814	chrV	17659964	17660050	1.467	1.15e-17	F59A1.7
1815	chrV	17660136	17660222	1.385	5.965e-16	F59A1.7
1816	chrV	17660308	17660394	1.397	3.439e-16	F59A1.7
1817	chrV	17847659	17848089	1.452	2.293e-16	Y59A8A.4, Y59A8A.3
1818	chrV	17848691	17849465	1.499	8.076e-17	Y59A8A.3
1821	chrV	17853980	17854066	1.588	2.667e-17	Y59A8A.3
1822	chrV	17854195	17859527	2.547	1.472e-18	Y59A8A.3
1823	chrV	17859785	17862365	3.571	1.954e-18	Y59A8A.3, Y59A8A.1
1825	chrV	17872169	17875437	3.574	9.79e-21	Y59A8A.2
1826	chrV	17877630	17877716	1.518	5.762e-16	Y59A8A.2
1827	chrV	17884510	17884596	1.474	7.912e-18	C06H5.6
1828	chrV	17923597	17925059	3.116	1.579e-17	E01B7.2
1829	chrV	17926134	17926220	1.413	1.554e-16	E01B7.2
1831	chrV	17953869	17955503	2.667	7.674e-19	Y59A8B.24
1832	chrV	17957223	17957395	1.668	9.222e-17	Y59A8B.23
1834	chrV	17971241	17971327	1.429	1.054e-16	Y59A8B.23, Y59A8B.22
1835	chrV	17972058	17972144	1.392	4.357e-16	Y59A8B.22
1836	chrV	17982980	17983066	1.462	1.414e-17	Y59A8B.22, Y59A8B.21
1837	chrV	17983195	17988957	2.388	1.876e-17	Y59A8B.22, Y59A8B.21
1838	chrV	17989215	17989731	1.914	1.376e-20	Y59A8B.21
1839	chrV	17990247	17990505	1.88	4.376e-21	Y59A8B.21
1840	chrV	17990677	17991021	1.64	5.655e-18	Y59A8B.21
1841	chrV	18023099	18024991	2.876	1.457e-22	Y59A8B.4, Y59A8B.6
1842	chrV	18055220	18055306	1.383	6.709e-16	Y59A8B.7, Y59A8B.8
1843	chrV	18055435	18056037	1.762	7.225e-20	Y59A8B.7, Y59A8B.8
1844	chrV	18057757	18058617	1.937	3.58e-23	Y59A8B.8
1845	chrV	18063863	18064551	1.713	1.856e-18	Y59A8B.9, Y59A8B.10, Y59A8B.8
1846	chrV	18066099	18066787	1.941	6.909e-21	Y59A8B.9, Y59A8B.10, Y59A8B.8
1847	chrV	18081278	18081364	1.545	1.79e-16	Y59A8B.10, Y59A8B.11
1848	chrV	18081450	18081536	1.514	6.84e-16	Y59A8B.10, Y59A8B.11
1849	chrV	18081751	18083729	2.314	4.623e-20	Y59A8B.10, Y59A8B.11
1850	chrV	18083901	18085277	1.847	1.872e-18	Y59A8B.10, Y59A8B.11
1851	chrV	18087341	18090523	2.802	1.67e-17	Y59A8B.13
1852	chrV	18090953	18091211	1.561	5.349e-17	Y59A8B.13
1853	chrV	18097317	18097403	1.437	1.892e-16	Y59A8B.13, Y59A8B.14
1854	chrV	18098779	18099123	1.613	5.939e-17	Y59A8B.13, Y59A8B.14
1855	chrV	18099510	18099596	1.525	4.263e-16	Y59A8B.13, Y59A8B.14
1856	chrV	18099682	18099768	1.564	7.765e-17	Y59A8B.13, Y59A8B.14
1857	chrV	18100370	18100456	1.516	6.278e-16	Y59A8B.13, Y59A8B.14
1858	chrV	18100843	18101015	1.419	1.609e-16	Y59A8B.13, Y59A8B.14
1860	chrV	18109529	18109701	1.623	7.758e-18	Y59A8B.14, Y37H2A.1
1861	chrV	18111593	18112797	2.433	1.774e-19	Y37H2A.1
1862	chrV	18113270	18113356	1.435	5.457e-17	Y37H2A.1
1863	chrV	18117699	18118215	1.534	7.4e-17	Y37H2A.1, Y37H2A.3
1864	chrV	18128406	18128492	1.378	8.155e-16	Y37H2A.5
1865	chrV	18130255	18130599	1.486	1.962e-17	Y37H2A.6
1866	chrV	18133179	18134469	1.675	2.806e-17	Y37H2A.7
1867	chrV	18135673	18138425	2.03	2.374e-17	Y37H2A.8
1868	chrV	18138683	18138855	1.526	4.793e-16	Y37H2A.8, Y37H2A.9
1869	chrV	18139027	18140231	1.765	1.739e-17	Y37H2A.9
1870	chrV	18300621	18300965	1.705	2.679e-17	Y51A2A.11, Y51A2A.5
1871	chrV	18531961	18532391	2.121	1.163e-16	Y51A2D.5, Y51A2D.7
1872	chrV	18535831	18537207	3.3	3.154e-21	Y51A2D.5, Y51A2D.7
1873	chrV	18617273	18617617	1.481	9.457e-17	Y51A2D.20, Y51A2D.17
1874	chrV	18691749	18692867	3.03	1.522e-17	Y69H2.6
1875	chrV	18726579	18727095	1.684	8.323e-17	Y17D7C.2, ZK384.3
1876	chrV	18810945	18811375	1.767	6.058e-18	C54E10.6
1877	chrV	18867533	18868221	1.736	1.7e-17	Y80D3A.2
1878	chrV	18868694	18868780	1.412	1.683e-16	Y80D3A.2
1879	chrV	18868909	18869425	1.46	1.714e-16	Y80D3A.2
1880	chrV	18870199	18871489	1.904	1.567e-17	Y80D3A.2
1881	chrV	18873553	18873811	1.507	4.449e-18	Y80D3A.2
1882	chrV	18874284	18874370	1.396	3.578e-16	Y80D3A.2
1883	chrV	18874628	18874714	1.513	1.091e-18	Y80D3A.2
1884	chrV	18874843	18875187	1.497	1.117e-16	Y80D3A.2
1885	chrV	18887012	18887098	1.403	2.506e-16	Y80D3A.3, Y80D3A.4, Y80D3A.2
1886	chrV	18887227	18887313	1.53	8.006e-18	Y80D3A.3, Y80D3A.4, Y80D3A.2
1887	chrV	18896945	18898407	3.32	1.885e-19	Y80D3A.3, Y80D3A.4
1888	chrV	18903653	18904341	1.893	3.086e-19	Y80D3A.4, Y80D3A.10
1889	chrV	18926185	18926357	1.445	5.47e-17	Y80D3A.7
1890	chrV	18934785	18935473	2.424	8.971e-21	Y80D3A.7, Y80D3A.11
1891	chrV	18936333	18936677	1.704	4.652e-21	Y80D3A.11, Y80D3A.8
1892	chrV	18967250	18967336	1.428	7.542e-17	Y39B6A.43
1893	chrV	18968927	18970819	2.994	1.225e-21	Y39B6A.43
1897	chrV	18992405	18993953	3.076	2.86e-19	Y39B6A.38
1898	chrV	18995415	18996877	1.691	7.549e-18	Y39B6A.36
1899	chrV	18997006	18997092	1.458	1.811e-17	Y39B6A.36
1900	chrV	18997221	18997737	1.585	2.507e-17	Y39B6A.36
1901	chrV	18999844	18999930	1.447	3.086e-17	Y39B6A.36
1902	chrV	19000145	19000231	1.526	8.197e-19	Y39B6A.36
1903	chrV	19002639	19004875	3.229	1.774e-19	Y39B6A.34
1904	chrV	19084425	19085285	2.645	1.304e-17	Y39B6A.17
1905	chrV	19090058	19090144	1.583	3.336e-17	Y39B6A.17, Y39B6A.47
1906	chrV	19090273	19090359	1.619	3.726e-16	Y39B6A.17, Y39B6A.47
1907	chrV	19097153	19097497	1.9	3.348e-21	Y39B6A.47
1908	chrV	19120717	19122179	2.685	9.399e-21	Y39B6A.13
1909	chrV	19128027	19128285	1.553	2.269e-17	Y39B6A.12, Y39B6A.11
1910	chrV	19128887	19129833	2.008	1.041e-18	Y39B6A.12, Y39B6A.11
1911	chrV	19191839	19193645	3.518	8.261e-20	Y39B6A.3
1912	chrV	19194161	19194677	1.566	1.127e-16	Y39B6A.2
1913	chrV	19194935	19195193	1.413	1.908e-16	Y39B6A.2
1914	chrV	19207749	19209813	2.335	1.612e-17	Y39B6A.1, T26H2.9
1915	chrV	19224863	19225465	1.587	2.074e-17	T26H2.7
1916	chrV	19225981	19226841	2.213	3.961e-17	T26H2.7
1917	chrV	19571271	19572045	2.07	2.027e-20	B0399.1
1918	chrV	19577334	19577420	1.581	3.648e-17	B0399.1
1919	chrV	19645833	19647983	3.777	3.258e-17	Y43F8C.8
1920	chrV	19675847	19676535	1.896	6.618e-18	Y43F8C.11, Y43F8C.12
1921	chrV	19695799	19696057	1.508	8.329e-17	Y43F8C.14
1922	chrV	19766663	19767007	1.668	2.207e-17	M162.5, M162.8
1923	chrV	19767566	19767652	1.6	1.136e-20	M162.5, M162.8
1924	chrV	19768512	19768598	1.452	2.414e-17	M162.5, M162.8
1925	chrV	19768727	19768899	1.682	3.677e-18	M162.5, M162.8
1926	chrV	19769028	19769114	1.403	2.607e-16	M162.5, M162.8
1927	chrV	19872013	19872185	1.863	1.248e-22	Y116F11B.10, Y116F11B.11
1928	chrV	19874163	19874249	1.608	3.348e-18	Y116F11B.10, Y116F11B.11
1929	chrV	19895319	19896265	1.732	1.786e-17	Y60A3A.13
1930	chrV	19905983	19907531	2.362	6.252e-17	Y116F11B.14, Y60A3A.12
1931	chrV	19907875	19908047	1.563	2.854e-17	Y60A3A.12
1932	chrV	19908735	19908993	1.64	1.043e-16	Y60A3A.12
1933	chrV	19909251	19909681	1.564	2.549e-17	Y60A3A.12
1934	chrV	19909810	19909896	1.634	1.754e-21	Y60A3A.12
1935	chrV	19910025	19914067	2.279	9.764e-18	Y60A3A.12
1936	chrV	19914196	19914282	1.437	5.031e-17	Y60A3A.12, Y60A3A.19
1937	chrV	19914540	19914626	1.396	3.578e-16	Y60A3A.19
1938	chrV	19930063	19930149	1.49	3.934e-17	Y60A3A.14
1939	chrV	19942705	19943221	1.69	1.746e-17	Y60A3A.10
1940	chrV	19943350	19943436	1.507	1.534e-18	Y60A3A.10
1941	chrV	19943995	19945199	1.924	6.848e-17	Y60A3A.10
1942	chrV	19946489	19948295	3.806	4.615e-19	Y60A3A.9, Y60A3A.8
1943	chrV	19951219	19952079	2.164	3.242e-20	Y60A3A.8
1944	chrV	20004109	20004281	1.492	1.596e-17	Y60A3A.23
1946	chrV	20086927	20089765	2.893	1.621e-17	Y113G7A.9, Y113G7A.3
1947	chrV	20092732	20092818	1.432	6.416e-17	Y113G7A.3
1948	chrV	20178001	20179463	2.89	3.489e-19	F19B2.1, F19B2.8
1949	chrV	20194427	20199931	2.577	1.513e-17	Y113G7B.5, Y113G7B.7
1950	chrV	20246973	20248779	2.436	7.564e-22	Y113G7B.23, Y113G7B.25
1951	chrV	20253466	20253552	1.584	2.663e-20	Y113G7B.21
1952	chrV	20253638	20253724	1.557	1.148e-19	Y113G7B.21
1953	chrV	20261120	20261206	1.549	1.502e-16	Y113G7B.18
1954	chrV	20261421	20261679	1.474	1.404e-16	Y113G7B.18
1955	chrV	20264861	20264947	1.412	2.812e-16	Y113G7B.18
1956	chrV	20267183	20268731	3.269	1.069e-22	Y113G7B.16
1957	chrV	20268903	20269161	1.619	1.614e-16	Y113G7B.16
1958	chrV	20269333	20269419	2.008	2.103e-20	Y113G7B.16
1959	chrV	20269591	20270279	1.883	2.102e-19	Y113G7B.16
1960	chrV	20273074	20273160	1.521	5.065e-16	Y113G7B.16
1961	chrV	20378381	20379155	2.227	1.975e-18	K02E2.6
1962	chrV	20380789	20381133	1.628	6.736e-18	K02E2.6, K02E2.7
1963	chrV	20419145	20420435	1.956	1.447e-19	F53H2.3, F48F5.5
1964	chrV	20422757	20424391	2.148	4.203e-17	F53H2.3, F48F5.5
1965	chrV	20429465	20430153	2.217	2.249e-21	F48F5.5, F48F5.1
1966	chrV	20455265	20455781	1.72	1.564e-17	F48F5.4, B0250.4
1967	chrV	20462661	20463435	1.867	2.56e-20	B0250.4, B0250.8
1968	chrV	20469068	20469154	1.544	1.869e-16	B0250.8
1969	chrV	20474013	20477797	3.235	1.9e-20	B0250.2, B0250.1
1970	chrV	20490955	20492417	3.338	3.283e-19	B0250.5
1971	chrV	20492589	20492675	1.585	2.052e-16	B0250.5
1972	chrV	20492933	20493105	1.552	2.85e-18	B0250.5
1973	chrV	20515809	20516411	1.755	3.043e-19	Y38H6C.10
1974	chrV	20520023	20520711	1.947	6.898e-21	Y38H6C.9, Y38H6C.11
1975	chrV	20578073	20580051	2.788	2.929e-17	F26F2.6, F26F2.7
1976	chrV	20605464	20605550	1.593	1.702e-20	F46B3.3, F46B3.4
1977	chrV	20701483	20702601	2.731	2.975e-23	F53F8.5
1978	chrV	20708062	20708148	1.548	1.57e-16	F53F8.6, Y44A6C.1
1979	chrV	20708277	20708707	1.688	4.746e-17	F53F8.6, Y44A6C.1
1980	chrV	20726509	20727627	2.154	1.075e-19	Y44A6C.2, W07A8.3
1981	chrV	20739753	20739925	1.683	6.826e-18	W07A8.5, F38A6.1, W07A8.3
1982	chrV	20741731	20743451	3.281	1.125e-18	W07A8.5, F38A6.1
1983	chrV	20775787	20776217	1.762	2.727e-18	F38A6.4, F38A6.3
1984	chrV	20776819	20776905	1.428	7.548e-17	F38A6.3
1985	chrV	20826871	20827473	1.922	4.472e-17	T03D8.3, T03D8.1
1986	chrV	20829537	20831429	3.015	1.55e-20	T03D8.1
1987	chrV	20835385	20837019	2.792	2.7e-22	T03D8.2
1988	chrV	20837535	20837879	1.986	1.732e-21	F31D4.1
1989	chrV	20842867	20844587	2.623	2.73e-20	F31D4.2
1991	chrX	11044	11130	1.418	1.222e-16	CE7X_3.2, VY35H6BL.2
1992	chrX	32071	35425	2.419	4.351e-20	Y35H6.3
1993	chrX	43595	44799	2.003	2.303e-20	Y73B3A.1
1994	chrX	46003	49959	2.874	1.445e-17	Y73B3A.20
1995	chrX	50217	50905	1.674	9.369e-18	Y73B3A.20, Y73B3A.19
1996	chrX	58387	58645	1.899	4.299e-17	Y73B3A.18
1997	chrX	104053	104999	3.189	1.483e-18	Y73B3A.4
1998	chrX	132519	132863	1.753	2.447e-18	Y73B3A.13, Y73B3A.7
2000	chrX	158190	158276	1.432	6.416e-17	Y73B3A.10, T08D2.8
2001	chrX	159007	159437	1.733	4.207e-17	Y73B3A.10, T08D2.8
2002	chrX	162103	162619	1.578	1.839e-17	T08D2.8
2003	chrX	163995	164253	1.578	7.496e-17	T08D2.8, T08D2.7
2004	chrX	165930	166016	1.468	1.058e-17	T08D2.8, T08D2.7
2006	chrX	169929	170703	1.961	1.319e-20	T08D2.7
2007	chrX	171391	175863	2.513	4.982e-18	T08D2.7
2008	chrX	176078	176164	1.428	7.542e-17	T08D2.7, T08D2.6
2009	chrX	179475	180077	1.941	3.133e-17	T08D2.5, T08D2.4
2010	chrX	180808	180894	1.574	4.544e-20	T08D2.4
2011	chrX	181367	181453	1.383	6.573e-16	T08D2.4, T08D2.3
2012	chrX	181582	181668	1.395	3.722e-16	T08D2.3
2014	chrX	184033	184291	1.458	1.388e-16	T08D2.3
2015	chrX	184893	185151	1.54	9.039e-18	T08D2.3
2016	chrX	191773	192375	1.672	6.251e-18	T08D2.2
2017	chrX	193751	195643	3.84	8.248e-18	T08D2.2, T08D2.1
2018	chrX	197277	197621	1.559	1.161e-18	T08D2.1, Y73B3B.5
2019	chrX	198997	199943	1.976	1.589e-18	Y73B3B.5
2020	chrX	215036	215122	1.538	3.131e-19	Y73B3B.2
2022	chrX	229441	230731	3.085	3.397e-19	AC8.3, AC8.7
2023	chrX	238901	240191	3.037	7.639e-18	AC8.7, AC8.1
2024	chrX	250984	251070	1.42	1.128e-16	AC8.2, Y108F1.3, AC8.1
2025	chrX	251801	252661	2.056	1.003e-18	AC8.2, Y108F1.3, AC8.1
2026	chrX	254295	254639	1.831	4.417e-18	AC8.2, Y108F1.3
2027	chrX	256703	257133	1.8	2.195e-21	Y108F1.3
2028	chrX	257305	257993	1.627	7.747e-17	Y108F1.3
2029	chrX	258724	258810	1.514	6.84e-16	Y108F1.3, Y108F1.2
2030	chrX	262723	262981	1.83	5.141e-18	Y108F1.2
2031	chrX	322235	322923	2.177	4.763e-18	M02E1.2, M02E1.1
2032	chrX	324901	326277	2.287	3.694e-17	M02E1.2, M02E1.1
2033	chrX	348035	348809	2.184	2.314e-17	C04E7.3, C04E7.2
2034	chrX	353453	354055	1.981	5.568e-18	C04E7.2
2035	chrX	370051	372029	2.018	5.796e-17	C04E7.1, R04A9.2
2036	chrX	382005	383467	3.004	4.385e-19	R04A9.4
2037	chrX	388369	389401	2.472	2.807e-18	R04A9.5
2038	chrX	763329	763759	1.553	6.811e-19	C02H7.3, C02H7.1
2039	chrX	768489	768575	1.492	3.576e-18	T04G9.5, T04G9.3
2041	chrX	826195	826797	1.62	1.006e-16	F25E2.5, F39H12.2
2042	chrX	827141	827399	1.434	1.506e-16	F25E2.5, F39H12.2
2043	chrX	834021	834881	1.778	1.929e-17	F39H12.2, F39H12.1
2044	chrX	870743	870829	1.564	1.062e-16	F56F10.4
2045	chrX	876505	877623	2.161	3.404e-18	ZC13.1
[truncated: 3,165 more rows]
